# Supplementary material for: Fibroblast mechanoperception instructs pulmonary developmental and pattern specification gene expression programs
Source: PLoS Genet. 2025 Nov 10;21(11):e1011924. doi: 10.1371/journal.pgen.1011924 (PMC12633902; doi:10.1371/journal.pgen.1011924)
Supplement: S3 Table — (XLSX) [file pgen.1011924.s014.xlsx]

## Sheet: Figure 1B
CELL AREA (μm2)
WT 2kPa	WT 20kPa	WT 1GPa	Thy-1 KO 2kPa	Thy-1 KO 20kPa	Thy-1 KO 1GPa
1712.27	3174.15	5941.17	1682.19	1809.56	1638.26
1019.58	863.37	1489.52	2302.19	1027.81	817.59
1060.17	1002.61	1692.92	2410.37	1386.91	1663.32
1161.36	1001.08	2241.44	1010.75	1174.99	654.31
1078.31	820.48	3561.54	2250.64	1148.87	4395.02
688.31	870.7	2173.98	1530.48	3116.25	1284.88
2243.71	1202.84	1216.75	2636.87	1405.4	1111.74
112.54	876.73	1657.73	1987.54	728.67	1974.56
562.71	1600.26	3567.73	1595.38	841.59	2796.19
231.99	1204.54	2445	1691.86	686.53	4020.35
666.36	672.2	2842.94	2089	1705.71	1079.63
194.97	2596.45	1862.78	761.19	1689.6	1402.75
846.53	1068.53	2292.34	1365.43	1308.36	2108.51
587.88	1087.68	2031.34	2223.78	1396.47	2308.61
506.93	1193.77	2263.48	3306.04	1585.25	7447.17
560.24	1038.98	3168.61	2861.05	1336.65	3069.73
446.71	1488.06	2231.76	2126.25	1241.64	2429.29
1028.17	4680.64	1969.54	689.35	852.12	897.4
1114.06	5177.51	1804.8	794.12	2053.97	834.56
864.3	2054.45	3487.06	678.55	1244.73	1596.19
1183.16	772.58	3398.1	2286.94	715.12	703.27
1837.19	589.85	3008.05	1020.25	909.12	2377.82
931.92	641.68	1050.07	931.69	1345.21	1037.53
1998.1	974.86	4942.25	2026.64	1275.83	1391.04
1916.16	1225.12	1405.15	1585.5	1239.47	5325.7
1823.37	1231.04	4650.5	1426.27	1053.62	4609.58
862.32	1276.95	858.49	909	944.7	938.74
1875.69	1335.19	1364.54	687.27		1534.82
1352.96	1390.97	1868.86	1066.9		3131.15
1136.77	1467.97	1580.78	1266.25		2516.5
563.69	1566.2	1367.87	947.95		1715.85
474.85	1649.13	4298.61	2426.89		2113.66
1748.34	1713.79	819.39	2120.88		1438.97
859.36	1737.48	671.24	735.08		1658.49
	1777.96	4261.93	2285.02		1837.32
	2088.93	3853.72	2592.64		2644.78
	2205.42	4149.04	3318.28		890.34
	2384.59	1812.51	2830.03		1386.36
	2448.76	1873	1636.51		1638.26
	2861.91	3934.3	1060.72		817.59
	3272.09	1908.68	1012.74		1663.32
		1095.51	1525.43		654.31
		4367.31			4395.02
		7353.41			1284.88
		5029.29			1111.74
					1974.56
					2796.19
					4020.35
					1079.63
					1402.75
					2108.51
					2308.61
					7447.17
					3069.73
					2429.29
					897.4
					834.56
					1596.19
					703.27
					2377.82
					1037.53
					1391.04
					5325.7
					4609.58
					938.74
					1534.82
					3131.15
					2516.5
					1715.85
					2113.66
					1438.97
					1658.49
					1837.32
					2644.78
					890.34
					1386.36

## Sheet: Figure 1C
IAC Active Integrin β3:β1
WT 2kPa	WT 20kPa	WT 1GPa	Thy-1 KO 2kPa	Thy-1 KO 20kPa	Thy-1 KO 1GPa
0.208	0.182	0.229	0.724	0.388	0.605
0.246	0.209	0.247	0.716	0.428	0.455
0.243	0.47	0.19	0.581	0.516	0.416
0.218	0.44	0.267	0.606	0.46	0.409
0.222	0.466	0.18	0.77	0.41	0.384
0.235	0.442	0.186	0.55	0.379	0.527
0.274	0.291	0.18	0.465	0.465	0.531
0.215	0.492	0.194	0.678	0.525	0.408
0.37	0.111	0.182	0.73	0.492	0.474
0.36	0.488	0.131	0.763	0.458	0.419
0.375	0.225	0.13	0.645	0.462	0.435
0.224	0.341	0.176	0.757	0.56	0.482
0.528	0.5	0.213	0.648	0.522	0.318
0.356	0.343	0.253	0.683	0.42	0.47
0.325	0.15	0.359	0.735	0.433	0.639
0.333	0.308	0.294	0.797	0.314	0.672
0.289	0.398	0.283	0.6	0.491	0.399
0.406	0.158	0.224	0.66	0.588	0.479
0.324	0.406	0.111	0.825	0.515	0.526
0.207	0.399	0.274	0.589	0.482	0.347
0.205	0.313	0.173	0.558	0.515	0.601
0.196	0.327	0.155	0.668	0.458	0.471
0.256	0.192	0.269	0.615	0.453	0.406
0.326	0.527	0.222	0.593	0.469	0.59
0.262	0.346	0.234	0.616	0.559	0.489
0.175	0.326	0.209	0.791	0.523	0.391
0.294	0.388	0.262	0.631	0.378	0.586
0.281	0.139	0.217	0.743	0.721	0.3
0.279	0.183	0.21	0.654	0.529	0.469
0.726	0.302	0.113	0.732	0.479	0.388
0.335	0.275	0.449	0.594	0.468	0.577
0.345	0.542	0.166	0.59	0.5	0.516
0.464	0.474	0.187	0.621	0.596	0.392
0.378	0.238	0.241	0.569	0.454	0.507
0.294	0.465	0.212	0.753	0.463	0.55
0.487	0.31	0.215	0.707	0.596	0.536
0.546	0.373	0.19	0.741	0.567	0.479
0.769	0.394	0.24	0.568	0.486	0.594
0.564	0.395	0.257	0.66	0.415	0.632
0.463	0.356	0.284	0.723	0.558	0.576
0.225	0.497	0.219	0.745	0.533	0.326
0.219	0.403	0.221	0.603	0.505	0.574
0.157	0.362	0.233	0.405	0.547	0.495
0.205	0.496	0.293	0.79	0.537	0.544
0.256	0.284	0.165	0.533	0.572	0.401
0.432	0.285	0.192	0.713	0.373	0.478
0.292	0.48	0.254	0.531	0.569	0.402
0.214	0.163	0.256	0.665	0.49	0.321
0.44	0.102	0.216	0.727	0.593	0.555
0.472	0.26	0.2	0.756	0.444	0.374
0.434	0.52	0.22	0.759	0.463	0.443
0.251	0.429	0.222	0.719	0.436	0.396
0.757	0.21	0.23	0.597	0.447	0.444
0.419	0.361	0.363	0.857	0.514	0.594
0.264	0.203	0.311	0.657	0.554	0.349
0.556	0.246	0.403	0.614	0.507	0.302
0.393	0.362	0.269	0.706	0.618	0.262
0.392	0.533	0.243	0.837	0.464	0.291
0.438	0.315	0.226	0.493	0.41	0.41
0.211	0.357	0.414	0.684	0.471	0.546
0.174	0.287	0.236	0.731	0.46	0.309
0.216	0.5	0.356	0.539	0.659	0.357
0.139	0.517	0.231	0.857	0.495	0.301
0.377	0.327	0.388	0.606	0.423	0.214
0.621	0.281	0.284	0.594	0.47	0.411
0.335	0.238	0.254	0.628	0.511	0.385
0.224	0.517	0.204	0.622	0.391	0.335
0.263	0.28	0.232	0.606	0.424	0.347
0.219	0.161	0.323	0.76	0.628	0.26
0.256	0.427	0.209	0.671	0.548	0.34
0.397	0.436	0.218	0.527	0.43	0.426
0.223	0.359	0.401	0.57	0.717	0.348
0.234	0.297	0.252	0.697	0.426	0.423
0.273	0.41	0.222	0.733	0.569	0.468
0.174	0.322	0.284	0.851	0.515	0.41
0.248	0.291	0.303	0.637	0.509	0.379
0.464	0.17	0.229	0.763	0.524	0.506
0.554	0.368	0.197	0.566	0.505	0.399
0.257	0.439	0.439	0.703	0.46	0.49
0.635	0.506	0.286	0.606	0.612	0.482
0.468	0.597	0.183	0.715	0.449	0.415
0.188	0.32	0.248	0.756	0.527	0.508
0.399	0.278	0.26	0.654	0.567	0.508
0.406	0.113	0.105	0.672	0.508	0.5
0.215	0.359	0.126	0.548	0.48	0.408
0.288	0.291	0.167	0.555	0.542	0.301
0.16	0.291	0.125	0.651	0.59	0.254
0.311	0.328	0.083	0.678	0.508	0.379
0.159	0.141	0.41	0.589	0.565	0.432
0.39	0.546	0.0969	0.641	0.558	0.354
0.309	0.643	0.0977	0.616	0.474	0.273
0.264	0.465	0.0822	0.67	0.493	0.379
0.353	0.364	0.125	0.632	0.422	0.39
0.705	0.302	0.0811	0.727	0.385	0.322
0.553	0.389	0.0905	0.787	0.503	0.431
0.715	0.145	0.148	0.657	0.487	0.471
0.603	0.479	0.0907	0.577	0.598	0.274
0.193	0.508	0.257	0.671	0.537	0.304
0.149	0.368	0.151	0.738	0.469	0.224
0.255	0.174	0.0967	0.708	0.54	0.455
0.23	0.177	0.0972	0.649	0.497	0.266
0.274	0.135	0.193	0.577	0.504	0.3
0.188	0.157	0.0766	0.652	0.532	0.271
0.147	0.405	0.0655	0.724	0.52	0.337
0.232	0.257	0.173	0.768	0.415	0.266
0.179	0.266	0.171	0.828	0.523	0.279
0.31	0.15	0.206	0.801	0.395	0.275
0.142	0.335	0.205	0.591	0.519	0.366
0.337	0.578	0.133	0.74	0.232	0.243
0.282	0.144	0.194	0.624	0.249	0.287
0.273	0.484	0.186	0.619	0.402	0.265
0.234	0.569	0.192	0.765	0.503	0.271
0.281	0.157	0.17	0.666	0.348	0.266
0.235	0.466	0.246	0.82	0.336	0.315
0.335	0.331	0.202	0.571	0.433	0.312
0.247	0.325	0.199	0.568	0.413	0.3
0.357	0.402	0.37	0.607	0.351	0.283
0.273	0.423	0.236	0.664	0.272	0.323
0.25	0.373	0.397	0.542	0.437	0.259
0.317	0.175	0.156	0.609	0.541	0.35
0.333	0.292	0.231	0.6	0.444	0.282
0.112	0.484	0.303	0.708	0.497	0.298
0.369	0.392	0.3	0.491	0.439	0.248
0.253	0.332	0.241	0.598	0.516	0.269
0.346	0.172	0.204	0.689	0.509	0.276
0.537	0.328	0.256	0.643	0.418	0.474
0.496	0.131	0.397	0.718	0.565	0.337
0.578	0.22	0.314	0.773	0.472	0.248
0.255	0.427	0.238	0.716	0.636	0.324
0.15	0.294	0.48	0.828	0.459	0.291
0.652	0.506	0.422	0.646	0.534	0.268
0.258	0.437	0.266	0.722	0.44	0.39
0.547	0.2	0.222	0.658	0.5	0.314
0.255	0.327	0.437	0.711	0.52	0.303
0.199	0.412	0.341	0.593	0.455	0.296
0.223	0.517	0.319	0.503	0.496	0.23
0.255	0.123	0.395	0.464	0.536	0.301
0.344	0.36	0.264	0.572	0.53	0.288
0.356	0.553	1.07	0.83	0.546	0.24
0.397	0.469	0.347	0.495	0.504	0.353
0.203	0.405	0.415	0.571	0.62	0.295
0.271	0.542	0.302	0.605	0.61	0.301
0.602	0.219	0.401	0.53	0.472	0.292
0.934	0.315	0.192	0.684	0.418	0.323
0.207	0.298	0.192	0.63	0.483	0.31
0.288	0.151	0.251	0.486	0.577	0.396
0.208	0.291	0.224	0.677	0.603	0.251
0.163	0.479	0.184	0.737	0.54	0.343
0.216	0.446	0.325	0.718	0.595	0.241
0.324	0.371	0.311	0.573	0.504	0.237
0.502	0.23	0.386	0.56	0.57	0.219
0.247	0.456	0.283	0.466	0.516	0.277
0.22	0.446	0.54	0.508	0.464	0.32
0.183	0.253	0.25	0.62	0.534	0.235
0.284	0.472	0.228	0.678	0.46	0.283
0.357	0.287	0.202	0.646	0.543	0.362
0.669	0.169	0.227	0.619	0.416	0.348
0.312	0.354	0.254	0.687	0.444	0.34
0.189	0.266	0.194	0.769	0.465	0.304
0.21	0.577	0.266	0.605	0.515	0.268
0.364	0.334	0.29	0.643	0.515	0.407
0.434	0.106	0.254	0.626	0.454	0.361
0.705	0.656	0.254	0.476	0.583	0.417
0.276	0.473	0.174	0.41	0.943	0.356
0.312	0.0856	0.386	0.494	0.474	0.398
0.767	0.461	0.205	0.445	0.941	0.435
0.289	0.36	0.312	0.569	0.911	0.435
0.493	0.5	0.236	0.381	0.891	0.321
0.177	0.137	0.338	0.467	0.661	0.362
0.274	0.204	0.269	0.653	0.734	0.228
0.521	0.331	0.413	0.486	0.601	0.31
0.344	0.342	0.341	0.459	0.49	0.557
0.232	0.556	0.237	0.647	0.526	0.276
0.268	0.207	0.4	0.518	0.55	0.304
0.143	0.399	0.227	0.379	0.578	0.414
0.222	0.231	0.44	0.383	0.485	0.367
0.268	0.355	0.526	0.372	0.528	0.367
0.271	0.398	0.406	0.436	0.454	0.352
0.297	0.418	0.319	0.529	0.483	0.302
0.194	0.191	0.311	0.348	0.561	0.435
0.473	0.42	0.327	0.57	0.609	0.287
0.593	0.589	0.294	0.457	0.553	0.494
0.331	0.639	0.279	0.399	0.516	0.441
0.263	0.245	0.327	0.424	0.556	0.462
0.279	0.384	0.296	0.392	0.552	0.372
0.35	0.386	0.182	0.407	0.502	0.31
0.133	0.366	0.233	0.498	0.554	0.311
0.369	0.586	0.193	0.47	0.451	0.493
0.371	0.321	0.279	0.458	0.542	0.309
0.285	0.171	0.347	0.689	0.553	0.235
0.195	0.302	0.315	0.553	0.489	0.328
0.284	0.364	0.168	0.518	0.486	0.522
0.351	0.171	0.199	0.794	0.479	0.318
0.249	0.406	0.313	0.531	0.47	0.364
0.315	0.138	0.573	0.637	0.603	0.248
0.284	0.572	0.243	0.965	0.486	0.336
0.308	0.295	0.17	0.619	0.622	0.284
0.211	0.151	0.234	0.659	0.523	0.313
0.276	0.343	0.353	0.729	0.719	0.603
0.24	0.128	0.305	0.645	0.557	0.313
0.166	0.585	0.238	0.588	0.529	0.323
0.334	0.14	0.36	0.604	0.595	0.383
0.272	0.192	0.287	0.564	0.447	0.573
0.372	0.301	0.214	0.604	0.595	0.473
0.251	0.209	0.172	0.63	0.553	0.446
0.293	0.173	0.178	0.62	0.535	0.382
0.35	0.176	0.161	0.549	0.579	0.361
0.246	0.412	0.286	0.516	0.589	0.433
0.28	0.488	0.115	0.682	0.55	0.539
0.46	0.404	0.183	0.716	0.46	0.359
0.351	0.471	0.214	0.71	0.547	0.355
0.319	0.243	0.183	0.652	0.539	0.468
0.346	0.4	0.162	0.687	0.541	0.363
0.188	0.181	0.283	0.5	0.504	0.4
0.285	0.331	0.158	0.46	0.498	0.442
0.286	0.3	0.151	0.475	0.44	0.295
0.39	0.378	0.481	0.432	0.523	0.366
0.307	0.161	0.165	0.91	0.528	0.415
0.297	0.672	0.334	0.582	0.505	0.415
0.218	0.285	0.0975	0.496	0.342	0.338
0.234	0.408	0.4	0.538	0.283	0.424
0.161	0.528	0.134	0.618	0.369	0.341
0.243	0.261	0.154	0.598	0.379	0.416
0.408	0.312	0.124	0.738	0.535	0.317
0.544	0.319	0.408	0.444	0.533	0.276
0.255	0.238	0.39	0.386	0.357	0.436
0.275	0.144	0.152	0.517	0.367	0.476
0.261	0.322	0.121	0.461	0.312	0.447
0.278	0.432	0.154	0.619	0.377	0.506
0.483	0.574	0.292	0.432	0.547	0.422
0.134	0.454	0.39	0.461	0.562	0.388
0.241	0.23	0.249	0.523	0.61	0.501
0.211	0.137	0.16	0.467	0.626	0.424
0.153	0.159	0.334	0.541	0.636	0.413
0.153	0.165	0.282	0.557	1.05	0.634
0.239	0.402	0.406	0.526	0.688	0.399
0.37	0.313	0.135	0.547	0.613	0.434
0.212	0.469	0.337	0.596	0.625	0.293
0.348	0.485	0.372	0.471	0.609	0.483
0.201	0.249	0.199	0.564	0.667	0.247
0.521	0.239	0.271	0.54	0.8	0.489
0.219	0.132	0.278	0.587	0.743	0.454
0.167	0.536	0.205	0.711	0.682	0.484
0.287	0.184	0.342	0.773	0.656	0.351
0.325	0.335	0.391	0.634	0.687	0.389
0.454	0.561	0.224	0.608	0.671	0.613
0.303	0.444	0.165	0.513	0.545	0.607
0.38	0.514	0.241	0.432	0.583	0.416
0.4	0.416	0.347	0.675	0.611	0.493
0.281	0.547	0.194	0.717	0.602	0.432
0.249	0.639	0.239	0.41	0.672	0.572
0.311	0.145	0.112	0.76	0.585	0.446
0.381	0.148	0.302	0.496	0.553	0.354
0.227	0.175	0.204	0.43	0.631	0.584
0.362	0.326	0.166	0.589	0.657	0.344
0.295	0.67	0.268	0.692	0.671	0.429
0.138	0.426	0.358	0.501	0.68	0.461
0.255	0.339	0.428	0.468	0.689	0.43
0.286	0.181	0.125	0.534	0.728	0.458
0.301	0.528	0.229	0.539	0.767	0.548
0.267	0.167	0.254	0.46	0.749	0.232
0.344	0.334	0.245	0.41	0.724	0.234
0.255	0.387	0.233	0.466	0.726	0.21
0.32	0.484	0.416	0.53	0.676	0.221
0.485	0.34	0.396	0.508	0.711	0.243
0.363	0.172	0.239	0.688	0.592	0.235
0.378	0.255	0.192	0.523	0.484	0.221
0.295	0.466	0.292	0.529	0.516	0.205
0.184	0.342	0.245	0.63	0.686	0.211
0.518	0.296	0.288	0.718	0.644	0.236
0.383	0.181	0.333	0.743	0.638	0.221
0.383	0.347	0.278	0.536	0.655	0.227
0.291	0.268	0.346	0.536	0.637	0.2
0.279	0.294	0.351	0.684	0.698	0.207
0.408	0.579	0.336	0.814	0.639	0.191
0.315	0.528	0.24	0.551	0.591	0.212
0.29	0.268	0.256	0.689	0.77	0.231
0.292	0.352	0.201	0.762	0.514	0.166
0.359	0.344	0.251	0.601	0.591	0.211
0.361	0.301	0.176	0.742	0.745	0.146
0.282	0.362	0.218	0.774	0.674	0.195
0.28	0.593	0.179	0.603	0.646	0.166
0.285	0.618	0.255	0.637	0.626	0.225
0.21	0.272	0.417	0.736	0.595	0.154
0.377	0.332	0.152	0.527	0.757	0.176
0.19	0.131	0.336	0.614	0.605	0.19
0.255	0.337	0.4	0.878	0.611	0.198
0.285	0.288	0.262	0.657	0.593	0.155
0.233	0.656	0.219	0.818	0.567	0.16
0.191	0.674	0.18	0.495	0.677	0.157
0.329	0.611	0.338	0.476	0.788	0.131
0.31	0.86	0.17	0.417	0.656	0.162
0.227	0.2	0.172	0.447	0.539	0.212
0.25	0.478	0.2	0.666	0.63	0.205
0.527	0.167	0.202	0.524	0.569	0.144
0.257	0.199	0.125	0.554	0.65	0.157
0.272	0.364	0.366	0.426	0.735	0.21
0.315	0.507	0.162	0.411	0.649	0.173
0.211	0.445	0.161	0.293	0.802	0.156
0.334	0.524	0.181	0.629	0.729	0.18
0.185	0.286	0.215	0.576	0.646	0.131
0.256	0.227	0.138	0.467	0.548	0.189
0.178	0.403	0.262	0.569	0.778	0.162
0.28	0.543	0.218	0.464	0.593	0.144
0.264	0.444	0.251	0.426	0.556	0.172
0.229	0.433	0.213	0.492	0.606	0.149
0.162	0.15	0.213	0.618	0.564	0.149
0.248	0.226	0.227	0.515	0.637	0.204
0.39	0.375	0.161	0.373	0.631	0.202
0.313	0.268	0.261	0.455	0.513	0.162
0.302	0.465	0.274	0.461	0.659	0.176
0.275	0.485	0.177	0.731	0.59	0.164
0.368	0.556	0.168	0.654	0.527	0.185
0.373	0.22	0.195	0.617	0.615	0.185
0.397	0.278	0.21	0.432	0.589	0.187
0.312	0.402	0.175	0.46	0.597	0.161
0.455	0.566	0.191	0.363	0.684	0.188
0.208	0.806	0.199	0.532	0.455	0.195
0.209	0.529	0.164	0.626	0.629	0.184
0.189	0.461	0.217	0.544	0.653	0.195
0.217	0.357	0.143	0.408	0.612	0.186
0.483	0.365	0.151	0.314	0.61	0.168
0.353	0.795	0.165	0.505	0.796	0.166
0.464	0.551	0.426	0.574	0.521	0.175
0.271	0.133	0.155	0.352	0.59	0.186
0.419	0.25	0.297	0.691	0.618	0.183
0.415	0.557	0.141	0.567	0.696	0.188
0.234	0.553	0.169	0.56	0.6	0.187
0.175	0.397	0.191	0.498	0.611	0.234
0.197	0.353	0.155	0.476	0.665	0.187
0.395	0.343	0.141	0.527	0.509	0.201
0.347	0.434	0.16	0.601	0.576	0.219
0.243	0.334	0.183	0.598	0.62	0.22
0.225	0.586	0.233	0.558	0.621	0.255
0.314	0.328	0.186	0.438	0.621	0.242
0.251	0.166	0.207	0.372	0.506	0.179
0.302	0.125	0.199	0.337	0.666	0.215
0.487	0.285	0.2	0.433	0.6	0.216
0.289	0.27	0.184	0.535	0.615	0.233
0.255	0.149	0.216	0.465	0.598	0.245
0.34	0.887	0.256	0.445	0.59	0.208
0.205	0.341	0.164	0.596	0.586	0.253
0.241	0.545	0.181	0.672	0.607	0.258
0.392	0.174	0.192	0.647	0.697	0.21
0.335	0.105	0.225	0.599	0.49	0.189
0.324	0.523	0.202	0.704	0.655	0.191
0.346	0.673	0.173	0.486	0.495	0.179
0.402	0.492	0.298	0.591	0.614	0.207
0.585	0.603	0.223	0.51	0.608	0.222
0.23	0.373	0.167	0.617	0.575	0.202
0.229	0.609	0.21	0.687	0.54	0.206
0.264	0.144	0.213	0.445	0.803	0.202
0.702	0.184	0.203	0.383	0.605	0.293
0.328	0.172	0.181	0.402	0.655	0.202
0.517	0.199	0.206	0.594	0.718	0.174
0.334	0.327	0.154	0.634	1	0.271
0.326	0.373	0.269	0.385	0.759	0.231
0.225	0.196	0.217	0.744	0.846	0.232
0.138	0.254	0.178	0.561	0.757	0.208
0.284	0.435	0.228	0.415	0.717	0.205
0.228	0.441	0.269	0.308	0.744	0.246
0.527	0.557	0.329	0.634	0.683	0.217
0.334	0.204	0.286	0.404	0.802	0.264
0.206	0.385	0.163	0.588	0.734	0.192
0.336	0.307	0.196	0.524	0.7	0.264
0.236	0.522	0.163	0.595	0.728	0.168
0.358	0.552	0.217	0.509	0.648	0.21
0.339	0.14	0.177	0.551	0.73	0.219
0.278	0.192	0.155	0.482	0.665	0.232
0.394	0.474	0.355	0.703	0.674	0.256
0.249	0.438	0.546	0.536	0.806	0.243
0.416	0.51	0.184	0.415	0.709	0.23
0.352	0.433	0.262	0.451	0.704	0.192
0.152	0.567	0.33	0.474	0.633	0.152
0.332	0.415	0.163	0.706	0.678	0.198
0.192	0.471	0.157	0.672	0.678	0.247
0.23	0.286	0.158	0.41	0.682	0.209
0.574	0.164	0.198	0.566	0.567	0.332
0.264	0.31	0.206	0.413	0.539	0.201
0.255	0.278	0.282	0.481	0.628	0.175
0.195	0.522	0.153	0.572	0.651	0.342
0.204	0.516	0.132	0.394	0.749	0.195
0.273	0.614	0.314	0.367	0.6	0.168
0.191	0.305	0.27	0.74	0.556	0.254
0.181	0.355	0.125	0.444	0.562	0.278
0.271	0.459	0.116	0.499	0.511	0.27
0.192	0.581	0.135	0.682	0.612	0.278
0.16	0.469	0.117	0.631	0.631	0.248
0.183	0.281	0.131	0.537	0.409	0.354
0.312	0.286	0.351	0.462	0.696	0.142
0.244	0.457	0.12	0.459	0.601	0.244
0.238	0.572	0.139	0.412	0.624	0.28
0.289	0.219	0.291	0.506	0.741	0.181
0.196	0.548	0.127	0.462	0.419	0.233
0.312	0.133	0.17	0.446	0.626	0.21
0.327	0.349	0.121	0.496	0.646	0.221
0.307	0.222	0.107	0.429	0.67	0.247
0.21	0.564	0.0992	0.462	0.717	0.279
0.304	0.721	0.15	0.677	0.547	0.221
0.142	0.343	0.128	0.496	0.801	0.205
0.332	0.393	0.154	0.541	0.629	0.22
0.187	0.418	0.146	0.331	0.732	0.24
0.192	0.498	0.163	0.561	0.378	0.262
0.171	0.0941	0.113	0.704	0.476	0.294
0.176	0.261	0.11	0.512	0.553	0.176
0.178	0.453	0.261	0.527	0.453	0.207
0.188	0.533	0.117	0.437	0.475	0.324
0.349	0.288	0.183	0.49	0.497	0.239
0.266	0.56	0.169	0.443	0.58	0.244
0.134	0.327	0.185	0.418	0.53	0.372
0.18	0.633	0.163	0.494	0.58	0.274
0.358	0.403	0.0991	0.533	0.417	0.249
0.269	0.104	0.118	0.657	0.536	0.314
0.241	0.258	0.245	0.385	0.597	0.5
0.216	0.595	0.262	0.516	0.441	0.49
0.315	0.669	0.166	0.468	0.53	0.468
0.198	0.145	0.193	0.597	0.701	0.306
0.221	0.522	0.18	0.61	0.589	0.25
0.164	0.371	0.295	0.535	0.473	0.358
0.335	0.541	0.127	0.635	0.606	0.407
0.353	0.406	0.117	0.634	0.604	0.278
0.281	0.424	0.138	0.753	0.639	0.293
0.226	0.51	0.325	0.601	0.511	0.293
0.416	0.312	0.158	0.66	0.614	0.259
0.183	0.446	0.174	0.681	0.649	0.272
0.256	0.396	0.107	0.549	0.548	0.307
0.204	0.551	0.144	0.533	0.609	0.257
0.0671	0.303	0.267	0.56	0.518	0.487
0.221	0.522	0.161	0.462	0.55	0.389
0.511	0.355	0.15	0.61	0.523	0.411
0.151	0.136	0.282	0.512	0.602	0.598
0.609	0.159	0.314	0.461	0.525	0.373
0.302	0.549	0.199	0.652	0.543	0.431
0.295	0.615	0.323	0.522	0.55	0.409
0.442	0.296	0.411	0.715	0.609	0.32
0.324	0.349	0.205	0.63	0.482	0.46
0.23	0.399	0.291	0.624	0.537	0.391
0.265	0.335	0.195	0.625	0.447	0.392
0.258	0.574	0.328	0.521	0.404	0.451
0.337	0.639	0.216	0.748	0.661	0.262
0.186	0.298	0.236	0.698	0.507	0.398
0.279	0.162	0.165	0.498	0.591	0.407
0.246	0.328	0.195	0.493	0.54	0.522
0.442	0.488	0.206	0.672	0.436	0.324
0.221	0.178	0.21	0.523	0.591	0.577
0.151	0.331	0.28	0.49	0.484	0.479
0.192	0.329	0.264	0.66	0.465	0.362
0.232	0.335	0.236	0.699	0.659	0.321
0.516	0.777	0.204	0.625	0.492	0.391
0.259	0.373	0.203	0.466	0.528	0.375
0.166	0.38	0.235	0.562	0.669	0.337
0.185	0.463	0.223	0.595	0.59	0.506
0.359	0.583	0.232	0.557	0.515	0.533
0.237	0.362	0.197	0.782	0.502	0.331
0.301	0.501	0.209	0.575	0.649	0.364
0.087	0.12	0.259	0.586	0.605	0.492
0.154	0.0859	0.211	0.495	0.556	0.386
0.156	0.198	0.136	0.528	0.611	0.442
0.172	0.139	0.188	0.544	0.63	0.382
0.0686	0.422	0.198	0.448	0.522	0.399
0.0743	0.304	0.198	0.721	0.429	0.465
0.183	0.248	0.184	0.745	0.59	0.422
0.32	0.318	0.218	0.568	0.69	0.327
0.141	0.699	0.231	0.575	0.447	0.263
0.0731	0.453	0.161	0.775	0.556	0.539
0.108	0.147	0.283	0.61	0.475	0.596
0.428	0.127	0.2	0.649	0.503	0.374
0.181	0.186	0.255	0.579	0.52	0.465
0.167	0.349	0.353	0.567	0.448	0.368
0.216	0.524	0.328	0.662	0.643	0.361
0.355	0.557	0.246	0.48	0.541	0.363
0.225	0.345	0.239	0.548	0.549	0.286
0.281	0.471	0.206	0.582	0.554	0.305
0.154	0.355	0.34	0.545	0.653	0.462
0.156	0.103	0.369	0.688	0.58	0.514
0.272	0.167	0.27	0.631	0.421	0.344
0.101	0.404	0.191	0.7	0.54	0.398
0.131	0.152	0.177	0.507	0.619	0.308
0.27	0.341	0.189	0.579	0.365	0.347
0.45	0.322	0.178	0.684	0.356	0.332
0.273	0.181	0.245	0.553	0.619	0.473
0.123	0.677	0.451	0.525	0.511	0.372
0.142	0.505	0.343	0.596	0.627	0.47
0.136	0.722	0.318	0.586	0.47	0.505
0.106	0.287	0.199	0.521	0.38	0.34
0.15	0.377	0.244	0.729	0.449	0.262
0.35	0.35	0.229	0.5	0.399	0.277
0.191	0.501	0.208	0.625	0.403	0.508
0.245	0.33	0.221	0.601	0.425	0.441
0.144	0.71	0.276	0.466	0.428	0.358
0.435	0.565	0.178	0.542	0.408	0.294
0.129	0.539	0.348	0.691	0.507	0.288
0.285	0.078	0.245	0.608	0.413	0.371
0.508	0.73	0.147	0.639	0.548	0.268
0.141	0.262	0.285	0.683	0.473	0.371
0.273	0.402	0.245	0.693	0.373	0.367
0.188	0.0977	0.247	0.584	0.281	0.28
0.131	0.663	0.503	0.522	0.596	0.468
0.378	0.189	0.372	0.501	0.375	0.221
0.115	0.668	0.423	0.452	0.49	0.231
0.122	0.761	0.337	0.833	0.346	0.528
0.205	0.755	0.199	0.547	0.535	0.421
0.231	0.36	0.283	0.59	0.529	0.39
0.131	0.564	0.37	0.561	0.501	0.209
0.161	0.763	0.381	0.69	0.483	0.355
0.176	0.818	0.279	0.531	0.642	0.244
0.222	0.385	0.413	0.635	0.578	0.357
0.297	0.408	0.482	0.553	0.508	0.215
0.178	0.134	0.142	0.565	0.539	0.254
0.379	0.292	0.362	0.442	0.57	0.349
0.246	0.205	0.186	0.475	0.45	0.287
0.244	0.312	0.228	0.438	0.68	0.293
0.263	0.294	0.169	0.573	0.79	0.278
0.247	0.418	0.219	0.654	0.532	0.631
0.242	0.337	0.264	0.493	0.491	0.282
0.251	0.481	0.438	0.716	0.476	0.27
0.233	0.421	0.277	0.773	0.494	0.286
0.281	0.83	0.435	0.466	0.444	0.26
0.422	0.543	0.555	0.675	0.44	0.375
0.378	0.222	0.528	0.498	0.671	0.287
0.247	0.349	0.456	0.632	0.503	0.274
0.364	0.324	0.386	0.669	0.483	0.257
0.597	0.401	0.514	0.475	0.41	0.259
0.542	0.241	0.452	0.534	0.659	0.24
0.28	0.227	0.407	0.561	0.576	0.28
0.428	0.381	0.502	0.627	0.428	0.283
0.527	0.339	0.324	0.563	0.533	0.302
0.452	0.208	0.446	0.524	0.419	0.48
0.29	0.267	0.503	0.537	0.586	0.267
0.499	0.284	0.203	0.404	0.76	0.254
0.329	0.534	0.158	0.545	0.447	0.202
0.301	0.423	0.683	0.556	0.432	0.275
0.514	0.214	0.367	0.749	0.547	0.315
0.351	0.364	0.44	0.714	0.652	0.466
0.385	0.128	0.33	0.621	0.304	0.321
0.325	0.363	0.373	0.489	0.496	0.425
0.33	0.237	0.174	0.546	0.412	0.269
0.362	0.189	0.344	0.463	0.6	0.257
0.251	0.142	0.336	0.686	0.464	0.214
0.401	0.166	0.199	0.508	0.475	0.191
0.444	0.144	0.154	0.439	0.342	0.215
0.33	0.158	0.592	0.622	0.538	0.253
0.296	0.164	0.187	0.724	0.424	0.398
0.275	0.201	0.146	0.381	0.312	0.281
0.504	0.152	0.176	0.51	0.259	0.185
0.612	0.149	0.175	0.406	0.536	0.284
0.546	0.146	0.172	0.48	0.585	0.253
0.253	0.228	0.185	0.604	0.462	0.276
0.319	0.479	0.123	0.459	0.54	0.304
0.285	0.215	0.298	0.653	0.315	0.233
0.267	0.309	0.173	0.455	0.395	0.285
0.247	0.281	0.117	0.427	0.309	0.23
0.469	0.31	0.127	0.499	0.413	0.277
0.178	0.254	0.271	0.44	0.51	0.546
0.288	0.29	0.153	0.461	0.304	0.251
0.197	0.336	0.155	0.508	0.365	0.263
0.236	0.211	0.113	0.604	0.283	0.292
0.246	0.34	0.266	0.437	0.503	0.27
0.327	0.37	0.159	0.563	0.367	0.42
0.475	0.472	0.203	0.428	0.29	0.238
0.355	0.375	0.181	0.566	0.434	0.233
0.393	0.199	0.165	0.582	0.339	0.256
0.4	0.243	0.144	0.374	0.341	0.25
0.344	0.383	0.124	0.404	0.403	0.264
0.544	0.447	0.173	0.52	0.31	0.354
0.237	0.327	0.606	0.586	0.327	0.25
0.31	0.287	0.218	0.548	0.291	0.226
0.426	0.363	0.19	0.447	0.496	0.235
0.417	0.343	0.153	0.531	0.304	0.364
0.339	0.259	0.15	0.542	0.384	0.251
0.266	0.361	0.197	0.437	0.277	0.225
0.365	0.355	0.162	0.493	0.292	0.275
0.339	0.331	0.33	0.372	0.369	0.255
0.256	0.363	0.23	0.594	0.613	0.252
0.402	0.209	0.136	0.405	0.412	0.311
0.239	0.28	0.138	0.425	0.646	0.3
0.439	0.31	0.413	0.384	0.375	0.535
0.398	0.357	0.17	0.374	0.318	0.234
0.374	0.292	0.173	0.477	0.337	0.242
0.381	0.287	0.178	0.405	0.501	0.48
0.42	0.282	0.179	0.518	0.352	0.361
0.147	0.25	0.128	0.306	0.31	0.387
0.186	0.357	0.126	0.408	0.31	0.41
0.221	0.298	0.34	0.554	0.459	0.61
0.216	0.316	0.236	0.558	0.413	0.523
0.152	0.294	0.178	0.458	0.348	0.499
0.338	0.332	0.144	0.426	0.376	0.582
0.164	0.233	0.297	0.528	0.293	0.647
0.549	0.38	0.191	0.485	0.319	0.588
0.384	0.386	0.125	0.586	0.306	0.457
0.266	0.238	0.225	0.455	0.297	0.463
0.228	0.286	0.127	0.407	0.351	0.526
0.203	0.288	0.152	0.393	0.329	0.687
0.225	0.296	0.149	0.484	0.51	0.463
0.316	0.341	0.377	0.479	0.432	0.393
0.263	0.196	0.145	0.361	0.325	0.305
0.284	0.279	0.194	0.55	0.357	0.498
0.294	0.315	0.213	0.426	0.309	0.229
0.346	0.249	0.155	0.582	0.345	0.269
0.298	0.372	0.142	0.374	0.33	0.359
0.285	0.324	0.287	0.449	0.374	0.383
0.407	0.248	0.334	0.491	0.299	0.344
0.337	0.223	0.123	0.456	0.344	0.339
0.365	0.268	0.147	0.522	0.299	0.297
0.3	0.248	0.145	0.523	0.237	0.244
0.235	0.234	0.122	0.356	0.279	0.344
0.352	0.289	0.156	0.699	0.319	0.225
0.274	0.254	0.153	0.473	0.282	0.266
0.387	0.208	0.123	0.436	0.296	0.269
0.352	0.247	0.356	0.422	0.305	0.257
0.316	0.392	0.165	0.431	0.249	0.242
0.387	0.257	0.153	0.561	0.368	0.35
0.367	0.283	0.174	0.637	0.334	0.277
0.22	0.206	0.158	0.507	0.354	0.546
0.266	0.27	0.131	0.734	0.307	0.252
0.301	0.277	0.347	0.543	0.377	0.406
0.328	0.207	0.189	0.573	0.342	0.48
0.142	0.401	0.135	0.337	0.424	0.242
0.386	0.242	0.199	0.658	0.345	0.467
0.327	0.426	0.144	0.459	0.307	0.494
0.176	0.325	0.136	0.701	0.313	0.479
0.308	0.219	0.136	0.71	0.296	0.407
0.288	0.221	0.157	0.608	0.449	0.319
0.237	0.296	0.127	0.455	0.27	0.59
0.339	0.256	0.151	0.625	0.302	0.511
0.433	0.558	0.174	0.766	0.278	0.45
0.337	0.239	0.336	0.629	0.5	0.375
0.403	0.224	0.139	0.523	0.299	0.494
0.346	0.237	0.214	0.635	0.266	0.488
0.441	0.34	0.252	0.509	0.498	0.342
0.276	0.251	0.286	0.556	0.293	0.357
0.302	0.249	0.13	0.637	0.475	0.56
0.373	0.205	0.303	0.549	0.423	0.453
0.436	0.311	0.14	0.566	0.285	0.444
0.317	0.226	0.143	0.594	0.426	0.424
0.415	0.214	0.12	0.62	0.338	0.45
0.361	0.152	0.194	0.487	0.513	0.423
0.412	0.263	0.108	0.474	0.442	0.452
0.411	0.206	0.173	0.662	0.467	0.642
0.387	0.322	0.211	0.754	0.385	0.398
0.324	0.316	0.133	0.661	0.406	0.416
0.356	0.256	0.222	0.445	0.297	0.269
0.317	0.333	0.163	0.625	0.388	0.38
0.469	0.362	0.122	0.818	0.491	0.456
0.368	0.262	0.126	0.576	0.419	0.379
0.372	0.277	0.219	0.528	0.466	0.586
0.308	0.166	0.135	0.438	0.411	0.468
0.405	0.458	0.316	0.449	0.582	0.368
0.35	0.288	0.172	0.579	0.432	0.435
0.286	0.339	0.34	0.502	0.425	0.481
0.33	0.304	0.153	0.511	0.411	0.423
0.4	0.317	0.132	0.399	0.353	0.381
0.398	0.248	0.206	0.506	0.496	0.345
0.188	0.237	0.315	0.481	0.347	0.368
0.287	0.282	0.129	0.607	0.493	0.375
0.347	0.226	0.144	0.468	0.383	0.355
0.397	0.235	0.123	0.516	0.441	0.393
0.309	0.242	0.188	0.495	0.533	0.424
0.265	0.238	0.13	0.487	0.241	0.372
0.313	0.321	0.44	0.533	0.471	0.499
0.303	0.0583	0.116	0.447	0.396	0.415
0.269	0.239	0.241	0.455	0.298	0.359
0.255	0.216	0.515	0.415	0.547	0.387
0.288	0.315	0.155	0.535	0.547	0.6
0.38	0.286	0.26	0.411	0.558	0.3
0.172	0.363	0.22	0.441	0.534	0.576
0.248	0.507	0.483	0.545	0.521	0.293
0.261	0.332	0.132	0.729	0.447	0.334
0.341	0.228	0.211	0.632	0.623	0.207
0.294	0.346	0.159	0.5	0.511	0.416
0.26	0.373	0.124	0.591	0.616	0.396
0.365	0.324	0.135	0.552	0.455	0.254
0.417	0.283	0.468	0.565	0.501	0.311
0.602	0.262	0.163	0.627	0.55	0.379
0.211	0.152	0.12	0.625	0.611	0.372
0.547	0.269	0.256	0.627	0.643	0.394
0.321	0.407	0.199	0.608	0.642	0.311
0.514	0.202	0.239	0.612	0.553	0.612
0.313	0.179	0.157	0.482	0.563	0.395
0.292	0.28	0.199	0.728	0.471	0.572
0.305	0.246	0.403	0.55	0.68	0.316
0.349	0.224	0.226	0.566	0.523	0.351
0.407	0.257	0.124	0.485	0.605	0.459
0.357	0.254	0.308	0.567	0.507	0.362
0.614	0.262	0.183	0.535	0.494	0.204
0.205	0.17	0.309	0.608	0.27	0.328
0.358	0.248	0.131	0.425	0.337	0.441
0.499	0.274	0.179	0.643	0.574	0.284
0.332	0.248	0.149	0.436	0.584	0.398
0.443	0.275	0.174	0.545	0.594	0.377
0.284	0.283	0.261	0.685	0.387	0.358
0.363	0.167	0.166	0.451	0.27	0.423
0.244	0.245	0.33	0.561	0.456	0.34
0.449	0.259	0.272	0.728	0.285	0.394
0.252	0.217	0.152	0.554	0.494	0.531
0.554	0.153	0.317	0.735	0.538	0.447
0.354	0.265	0.168	0.819	0.305	0.316
0.388	0.266	0.409	0.57	0.528	0.522
0.431	0.251	0.174	0.524	0.472	0.607
0.226	0.193	0.334	0.461	0.402	0.199
0.379	0.394	0.339	0.743	0.51	0.358
0.329	0.273	0.197	0.467	0.425	0.262
0.397	0.268	0.197	0.591	0.419	0.391
0.215	0.296	0.204	0.644	0.414	0.618
0.203	0.349	0.217	0.734	0.406	0.31
0.581	0.28	0.274	0.734	0.417	0.406
0.291	0.414	0.205	0.76	0.328	0.696
0.25	0.237	0.214	0.441	0.665	0.287
0.312	0.165	0.276	0.588	0.514	0.611
0.205	0.164	0.198	0.667	0.4	0.353
0.27	0.217	0.226	0.522	0.445	0.43
0.32	0.163	0.236	0.656	0.494	0.284
0.224	0.165	0.34	0.708	0.484	0.488
0.323	0.249	0.406	0.712	0.529	0.34
0.298	0.221	0.391	0.748	0.49	0.34
0.251	0.253	0.154	0.645	0.486	0.26
0.297	0.323	0.157	0.611	0.392	0.395
0.347	0.169	0.575	0.804	0.413	0.34
0.326	0.179	0.191	0.512	0.545	0.294
0.343	0.24	0.344	0.603	0.435	0.324
0.233	0.266	0.145	0.578	0.53	0.326
0.327	0.233	0.375	0.557	0.447	0.435
0.211	0.196	0.261	0.535	0.531	0.172
0.247	0.193	0.281	0.715	0.55	0.369
0.305	0.268	0.199	0.594	0.457	0.234
0.319	0.181	0.202	0.578	0.477	0.415
0.247	0.202	0.302	0.476	0.656	0.276
0.442	0.505	0.168	0.514	0.499	0.636
0.628	0.231	0.176	0.59	0.535	0.382
0.236	0.156	0.63	0.538	0.603	0.272
0.191	0.14	0.247	0.522	0.699	0.508
0.542	0.149	0.217	0.555	0.415	0.541
0.299	0.164	0.16	0.542	0.564	0.261
0.472	0.252	0.172	0.39	0.757	0.45
0.307	0.305	0.178	0.505	0.565	0.486
0.252	0.21	0.248	0.561	0.553	0.429
0.323	0.664	0.246	0.531	0.575	0.421
0.4	0.201	0.205	0.538	0.583	0.509
0.322	0.252	0.176	0.471	0.666	0.251
0.374	0.146	0.271	0.545	0.549	0.656
0.312	0.214	0.564	0.718	0.553	0.598
0.408	0.176	0.208	0.743	0.681	0.606
0.277	0.299	0.3	0.717	0.509	0.341
0.264	0.162	0.164	0.691	0.716	0.4
0.286	0.307	0.174	0.828	0.588	0.596
0.426	0.297	0.146	0.587	0.456	0.612
0.321	0.275	0.211	0.807	0.591	0.341
0.359	0.163	0.48	0.716	0.499	0.371
0.239	0.183	0.181	0.672	0.638	0.553
0.35	0.196	0.123	0.716	0.382	0.288
0.394	0.17	0.313	0.725	0.764	0.321
0.432	0.185	0.214	0.64	0.616	0.214
0.394	0.196	0.152	0.593	0.62	0.25
0.522	0.213	0.199	0.729	0.515	0.453
0.355	0.258	0.236	0.694	0.597	0.295
0.264	0.394	0.133	0.761	0.662	0.364
0.401	0.176	0.253	0.575	0.555	0.36
0.233	0.197	0.2	0.631	0.583	0.585
0.488	0.12	0.137	0.728	0.503	0.389
0.296	0.165	0.279	0.596	0.489	0.473
0.636	0.333	0.273	0.663	0.68	0.623
0.317	0.266	0.156	0.642	0.55	0.429
0.198	0.705	0.133	0.59	0.499	0.236
0.301	0.15	0.15	0.744	0.568	0.476
0.24	0.172	0.172	0.587	0.781	0.221
0.342	0.212	0.164	0.607	0.492	0.428
0.217	0.241	0.218	0.635	0.7	0.335
0.235	0.157	0.171	0.719	0.544	0.377
0.569	0.263	0.243	0.552	0.64	0.431
0.354	0.111	0.18	0.714	0.718	0.345
0.433	0.308	0.176	0.645	0.641	0.369
0.274	0.112	0.224	0.726	0.42	0.288
0.224	0.197	0.187	0.571	0.568	0.344
0.337	0.186	0.168	0.684	0.594	0.504
0.258	0.332	0.265	0.756	0.568	0.414
0.253	0.227	0.304	0.616	0.745	0.384
0.214	0.274	0.252	0.649	0.538	0.31
0.261	0.203	0.161	0.715	0.516	0.473
0.396	0.328	0.172	0.77	0.481	0.451
0.195	0.182	0.216	0.733	0.677	0.507
0.211	0.152	0.171	0.628	0.508	0.368
0.404	0.172	0.137	0.566	0.631	0.394
0.279	0.156	0.21	0.615	0.535	0.42
0.218	0.214	0.259	0.547	0.562	0.345
0.275	0.272	0.195	0.783	0.727	0.379
0.419	0.297	0.291	0.546	0.501	0.49
0.228	0.352	0.226	0.628	0.544	0.278
0.372	0.232	0.208	0.685	0.559	0.459
0.274	0.16	0.198	0.612	0.617	0.291
0.248	0.135	0.196	0.59	0.656	0.298
0.255	0.244	0.198	0.76	0.564	0.437
0.278	0.268	0.14	0.612	0.614	0.441
0.238	0.242	0.115	0.531	0.517	0.609
0.267	0.321	0.167	0.836	0.604	0.462
0.422	0.22	0.213	0.656	0.684	0.517
0.331	0.377	0.13	0.568	0.682	0.518
0.282	0.252	0.221	0.635	0.53	0.33
0.228	0.155	0.16	0.541	0.623	0.541
0.297	0.23	0.215	0.581	0.651	0.469
0.275	0.439	0.243	0.592	0.729	0.506
0.283	0.216	0.191	0.675	0.582	0.387
0.223	0.175	0.227	0.674	0.496	0.362
0.308	0.43	0.175	0.58	0.591	0.323
0.271	0.442	0.227	0.643	0.431	0.503
0.298	0.159	0.135	0.585	0.564	0.386
0.293	0.169	0.154	0.611	0.594	0.438
0.344	0.305	0.163	0.609	0.576	0.445
0.256	0.58	0.147	0.64	0.66	0.324
0.238	0.223	0.33	0.631	0.328	0.313
0.305	0.369	0.307	0.712	0.529	0.626
0.356	0.416	0.155	0.672	0.547	0.474
0.345	0.241	0.23	0.607	0.616	0.365
0.298	0.193	0.16	0.62	0.338	0.379
0.322	0.11	0.258	0.68	0.458	0.463
0.325	0.152	0.316	0.609	0.678	0.246
0.201	0.187	0.146	0.606	0.474	0.416
0.366	0.235	0.206	0.721	0.59	0.394
0.42	0.379	0.185	0.587	0.584	0.327
0.257	0.352	0.186	0.706	0.514	0.329
0.308	0.411	0.193	0.687	0.475	0.323
0.368	0.261	0.186	0.618	0.452	0.498
0.28	0.208	0.245	0.651	0.443	0.356
0.239	0.154	0.216	0.711	0.536	0.434
0.339	0.117	0.286	0.546	0.501	0.412
0.279	0.313	0.156	0.687	0.604	0.474
0.215	0.22	0.211	0.606	0.643	0.628
0.194	0.18	0.382	0.575	0.62	0.492
0.377	0.195	0.2	0.795	0.635	0.408
0.351	0.532	0.209	0.912	0.613	0.483
0.409	0.248	0.239	0.622	0.624	0.55
0.202	0.2	0.288	0.645	0.391	0.465
0.298	0.176	0.254	0.756	0.454	0.471
0.377	0.286	0.224	0.72	0.525	0.468
0.505	0.326	0.15	0.715	0.463	0.329
0.223	0.189	0.225	0.622	0.389	0.527
0.295	0.176	0.21	0.792	0.466	0.483
0.268	0.331	0.137	0.393	0.342	0.573
0.261	0.209	0.136	0.698	0.361	0.524
0.266	0.328	0.165	0.652	0.408	0.433
0.208	0.208	0.195	0.711	0.366	0.375
0.176	0.155	0.142	0.641	0.343	0.405
0.238	0.229	0.212	0.579	0.811	0.404
0.215	0.298	0.251	0.704	0.284	0.558
0.253	0.152	0.274	0.715	0.556	0.431
0.246	0.368	0.301	0.55	0.555	0.479
0.227	0.158	0.206	0.641	0.658	0.655
0.193	0.278	0.285	0.737	0.436	0.374
0.252	0.277	0.153	0.692	0.5	0.494
0.165	0.277	0.21	0.499	0.535	0.525
0.225	0.208	0.295	0.764	0.51	0.647
0.371	0.264	0.202	0.645	0.421	0.244
0.176	0.391	0.18	0.608	0.189	0.22
0.207	0.309	0.187	0.606	0.347	0.277
0.225	0.291	0.239	0.674	0.496	0.343
0.242	0.175	0.259	0.784	0.454	0.345
0.194	0.176	0.138	0.724	0.52	0.284
0.287	0.22	0.192	0.613	0.508	0.248
0.443	0.222	0.174	0.58	0.454	0.305
0.149	0.221	0.347	0.648	0.254	0.316
0.205	0.392	0.356	0.641	0.439	0.257
0.32	0.323	0.188	0.673	0.398	0.286
0.203	0.249	0.159	0.51	0.438	0.335
0.248	0.235	0.184	0.694	0.519	0.456
0.226	0.293	0.155	0.614	0.272	0.518
0.303	0.404	0.243	0.591	0.43	0.313
0.26	0.165	0.218	0.423	0.221	0.263
0.327	0.236	0.143	0.45	0.524	0.25
0.771	0.203	0.272	0.637	0.424	0.406
0.152	0.249	0.163	0.663	0.594	0.262
0.251	0.244	0.191	0.579	0.644	0.246
0.298	0.247	0.254	0.848	0.248	0.333
0.557	0.257	0.177	0.569	0.248	0.32
0.19	0.193	0.156	0.667	0.254	0.3
0.299	0.239	0.375	0.671	0.392	0.34
0.281	0.159	0.2	0.545	0.227	0.237
0.482	0.353	0.183	0.746	0.269	0.353
0.29	0.21	0.429	0.597	0.261	0.239
0.266	0.225	0.233	0.535	0.434	0.291
0.379	0.308	0.182	0.455	0.423	0.316
0.352	0.151	0.191	0.71	0.252	0.252
0.405	0.313	0.171	0.782	0.481	0.35
0.396	0.451	0.172	0.793	0.304	0.313
0.354	0.427	0.224	0.627	0.435	0.329
0.515	0.237	0.226	0.787	0.357	0.282
0.385	0.18	0.27	0.711	0.387	0.298
0.189	0.299	0.158	0.662	0.296	0.31
0.236	0.406	0.248	0.711	0.255	0.454
0.341	0.311	0.191	0.659	0.399	0.274
0.33	0.431	0.149	0.703	0.25	0.416
0.253	0.26	0.184	0.716	0.283	0.286
0.217	0.314	0.212	0.752	0.452	0.261
0.266	0.252	0.171	0.622	0.372	0.267
0.266	0.295	0.202	0.536	0.383	0.491
0.286	0.341	0.196	0.598	0.292	0.313
0.384	0.252	0.229	0.767	0.261	0.311
0.263	0.155	0.329	0.706	0.403	0.262
0.361	0.379	0.44	0.655	0.391	0.278
0.249	0.442	0.232	0.662	0.402	0.307
0.324	0.252	0.215	0.636	0.376	0.324
0.337	0.522	0.161	0.577	0.335	0.346
0.356	0.438	0.316	0.732	0.352	0.383
0.252	0.251	0.368	0.802	0.444	0.364
0.226	0.51	0.251	0.603	0.343	0.264
0.658	0.349	0.469	0.512	0.237	0.239
0.414	0.302	0.236	0.741	0.406	0.313
0.236	0.319	0.699	0.584	0.63	0.384
0.393	0.306	0.262	0.848	0.531	0.28
0.162	0.35	0.327	0.703	0.477	0.246
0.116	0.179	0.757	0.747	0.624	0.286
0.285	0.219	0.269	0.476	0.524	0.417
0.245	0.356	0.371	0.806	0.607	0.278
0.569	0.301	0.28	0.437	0.561	0.387
0.105	0.242	0.308	0.504	0.652	0.292
0.372	0.284	0.272	0.69	0.59	0.407
0.13	0.217	0.23	0.64	0.41	0.319
0.395	0.21	0.27	0.923	0.446	0.427
0.333	0.364	0.224	0.643	0.538	0.335
0.372	0.215	0.31	0.608	0.548	0.523
0.242	0.545	0.261	0.556	0.43	0.282
0.593	0.338	0.198	0.696	0.52	0.394
0.36	0.257	0.262	0.654	0.473	0.488
0.165	0.353	0.215	0.677	0.612	0.346
0.479	0.291	0.311	0.737	0.513	0.313
0.433	0.186	0.199	0.68	0.629	0.361
0.395	0.634	0.139	0.618	0.388	0.34
0.209	0.265	0.276	0.734	0.625	0.381
0.195	0.39	0.199	0.674	0.49	0.49
0.357	0.394	0.251	0.614	0.534	0.432
0.309	0.288	0.285	0.67	0.551	0.368
0.33	0.408	0.308	0.737	0.612	0.337
0.176	0.446	0.192	0.829	0.479	0.358
0.279	0.241	0.297	0.58	0.55	0.348
0.221	0.177	0.233	0.724	0.543	0.325
0.228	0.236	0.164	0.791	0.522	0.391
0.339	0.235	0.173	0.746	0.546	0.351
0.174	0.195	0.197	0.789	0.5	0.384
0.286	0.338	0.169	0.646	0.53	0.462
0.341	0.131	0.167	0.631	0.567	0.423
0.558	0.251	0.187	0.571	0.513	0.374
0.436	0.393	0.211	0.703	0.529	0.424
0.549	0.292	0.234	0.715	0.49	0.524
0.289	0.187	0.15	0.734	0.615	0.294
0.464	0.21	0.24	0.62	0.617	0.468
0.29	0.201	0.217	0.771	0.609	0.584
0.372	0.277	0.264	0.594	0.554	0.53
0.305	0.342	0.261	0.636	0.704	0.424
0.397	0.238	0.225	0.6	0.54	0.36
0.255	0.157	0.213	0.728	0.599	0.25
0.598	0.481	0.291	0.721	0.543	0.282
0.476	0.199	0.178	0.652	0.528	0.394
0.339	0.372	0.232	0.593	0.542	0.583
0.282	0.249	0.202	0.637	0.552	0.415
0.355	0.269	0.196	0.623	0.622	0.501
0.189	0.347	0.223	0.757	0.482	0.639
0.234	0.39	0.188	0.664	0.592	0.418
0.502	0.462	0.274	0.682	0.614	0.596
0.453	0.148	0.201	0.675	0.484	1.28
0.396	0.219	0.408	0.778	0.581	0.404
0.194	0.293	0.173	0.663	0.519	0.668
0.257	0.373	0.144	0.652	0.515	0.56
0.184	0.227	0.252	0.693	0.648	0.364
0.429	0.138	0.234	0.627	0.538	0.52
0.167	0.284	0.177	0.657	0.616	0.503
0.54	0.424	0.232	0.851	0.533	0.624
0.267	0.331	0.208	0.637	0.479	0.691
0.285	0.186	0.143	0.688	0.517	0.551
0.241	0.48	0.214	0.785	0.678	0.333
0.201	0.181	0.201	0.612	0.666	0.599
0.337	0.372	0.183	0.599	0.52	0.6
0.374	0.281	0.243	0.589	0.609	0.254
0.299	0.244	0.296	0.669	0.694	0.544
0.419	0.285	0.341	0.531	0.566	0.595
0.415	0.448	0.44	0.758	0.492	0.513
0.553	0.334	0.217	0.762	0.478	0.312
0.339	0.436	0.175	0.651	0.437	0.501
0.495	0.314	0.166	0.65	0.342	0.457
0.382	0.31	0.188	0.675	0.618	0.282
0.317	0.222	0.235	0.475	0.512	0.457
0.404	0.516	0.226	0.893	0.471	0.323
0.529	0.181	0.253	0.873	0.657	0.513
0.365	0.394	0.147	0.604	0.465	0.6
0.385	0.289	0.181	0.702	0.393	0.4
0.291	0.194	0.141	0.425	0.494	0.302
0.231	0.374	0.213	0.537	0.452	0.441
0.478	0.401	0.256	0.616	0.54	0.584
0.156	0.201	0.163	0.58	0.494	0.545
0.231	0.172	0.207	0.525	0.563	0.522
0.489	0.253	0.286	0.653	0.384	0.527
0.492	0.603	0.165	0.665	0.47	0.436
0.184	0.316	0.214	0.559	0.596	0.633
0.136	0.186	0.204	0.549	0.436	0.236
0.215	0.432	0.154	0.595	0.426	0.528
0.414	0.234	0.199	0.637	0.488	0.204
0.371	0.278	0.135	0.73	0.495	0.371
0.255	0.242	0.148	0.499	0.318	0.266
0.189	0.351	0.214	0.586	0.405	0.657
0.494	0.368	0.222	0.679	0.432	0.473
0.295	0.392	0.202	0.667	0.472	0.501
0.498	0.304	0.188	0.472	0.528	0.798
0.526	0.299	0.275	0.715	0.408	0.803
0.577	0.464	0.264	0.528	0.455	0.634
0.314	0.206	0.164	0.47	0.362	0.693
0.261	0.245	0.159	0.628	0.416	0.558
0.227	0.287	0.258	0.488	0.491	0.7
0.207	0.315	0.137	0.658	0.474	0.673
0.222	0.339	0.205	0.456	0.492	0.649
0.255	0.418	0.216	0.42	0.35	0.449
0.376	0.278	0.21	0.491	0.586	0.643
0.397	0.695	0.221	0.628	0.363	0.444
0.512	0.446	0.212	0.593	0.754	0.711
0.353	0.374	0.257	0.474	0.488	0.491
0.145	0.146	0.242	0.348	0.447	0.757
0.235	0.22	0.132	0.521	0.38	0.639
0.316	0.367	0.245	0.473	0.641	0.408
0.34	0.288	0.263	0.552	0.518	0.614
0.418	0.204	0.191	0.683	0.57	0.546
0.515	0.329	0.14	0.509	0.432	0.565
0.254	0.234	0.241	0.561	0.716	0.523
0.358	0.255	0.29	0.415	0.763	0.616
0.322	0.414	0.268	0.473	0.356	0.675
0.296	0.411	0.197	0.639	0.372	0.655
0.364	0.471	0.264	0.521	0.57	0.586
0.377	0.231	0.259	0.669	0.614	0.652
0.489	0.212	0.195	0.485	0.42	0.508
0.401	0.25	0.355	0.418	0.394	0.555
0.155	0.148	0.195	0.576	0.717	0.405
0.118	0.374	0.339	0.564	0.534	0.743
0.345	0.251	0.358	0.509	0.438	0.651
0.549	0.339	0.219	0.552	0.348	0.718
0.247	0.336	0.122	0.539	0.598	0.421
0.189	0.424	0.319	0.392	0.432	0.486
0.368	0.155	0.194	0.492	0.481	0.555
0.418	0.436	0.228	0.443	0.547	0.414
0.46	0.382	0.237	0.467	0.757	0.528
0.268	0.272	0.241	0.518	0.55	0.499
0.359	0.509	0.13	0.425	0.407	0.665
0.371	0.189	0.356	0.51	0.737	0.654
0.387	0.332	0.114	0.552	0.469	0.544
0.402	0.424	0.155	0.755	0.362	0.677
0.331	0.426	0.221	0.501	0.523	0.507
0.288	0.265	0.281	0.447	0.67	0.464
0.206	0.169	0.227	0.494	0.608	0.533
0.322	0.242	0.355	0.719	0.388	0.614
0.326	0.188	0.127	0.457	0.452	0.626
0.282	0.317	0.312	0.564	0.39	0.485
0.253	0.269	0.183	0.475	0.308	0.673
0.244	0.59	0.252	0.419	0.542	0.493
0.498	0.23	0.256	0.412	0.567	0.595
0.353	0.298	0.138	0.462	0.377	0.621
0.288	0.243	0.164	0.513	0.513	0.699
0.412	0.541	0.194	0.457	0.861	0.623
0.24	0.283	0.223	0.386	0.699	0.473
0.31	0.164	0.128	0.472	0.775	0.712
0.44	0.238	0.143	0.427	0.329	0.638
0.417	0.232	0.196	0.452	0.37	0.874
0.634	0.281	0.246	0.478	0.556	0.726
0.476	0.219	0.156	0.479	0.756	0.841
0.231	0.262	0.198	0.471	0.358	0.807
0.438	0.363	0.427	0.421	0.608	0.578
0.201	0.253	0.205	0.498	0.443	0.669
0.194	0.443	0.461	0.432	0.587	0.699
0.447	0.228	0.186	0.51	0.681	0.754
0.206	0.309	0.14	0.609	0.577	0.694
0.323	0.918	0.197	0.58	0.413	0.7
0.554	0.291	0.152	0.407	0.558	0.702
0.348	0.214	0.174	0.587	0.388	0.643
0.296	0.192	0.211	0.515	0.867	0.59
0.241	0.148	0.199	0.521	0.525	0.732
0.43	0.195	0.159	0.42	0.585	0.779
0.486	0.246	0.155	0.584	0.634	0.831
0.333	0.413	0.345	0.473	0.424	0.803
0.145	0.273	0.219	0.499	0.499	0.486
0.162	0.209	0.156	0.458	0.569	0.732
0.418	0.231	0.0966	0.635	0.543	0.738
0.422	0.264	0.299	0.644	0.653	0.768
0.436	0.526	0.0767	0.577	0.547	0.579
0.832	0.292	0.217	0.555	0.54	0.486
0.358	0.465	0.0935	0.751	0.53	0.591
0.446	0.473	0.0736	0.633	0.635	0.522
0.158	0.401	0.209	0.694	0.584	0.571
0.473	0.477	0.0791	0.574	0.572	0.423
0.196	0.296	0.086	0.537	0.487	0.549
0.414	0.629	0.132	0.798	0.586	0.465
0.428	0.418	0.166	0.592	0.54	0.56
0.643	0.23	0.152	0.641	0.528	0.488
0.239	0.452	0.0822	0.664	0.578	0.553
0.535	0.277	0.091	0.56	0.545	0.571
0.635	0.197	0.0977	0.727	0.349	0.536
0.496	0.524	0.118	0.508	0.705	0.428
0.246	0.299	0.0961	0.676	0.382	0.561
0.268	0.424	0.175	0.57	0.486	0.407
0.274	0.229	0.395	0.423	0.347	0.408
0.343	0.288	0.137	0.552	0.369	0.372
0.298	0.387	0.577	0.636	0.404	0.469
0.393	0.549	0.175	0.634	0.522	0.457
0.326	0.452	0.128	0.667	0.571	0.476
0.536	0.13	0.177	0.605	0.687	0.402
0.293	0.623	0.216	0.549	0.366	0.643
0.22	0.359	0.109	0.587	0.715	0.408
0.31	0.171	0.237	0.595	0.478	0.364
0.4	0.214	0.163	0.541	0.367	0.475
0.286	0.467	0.169	0.718	0.672	0.333
0.201	0.233	0.346	0.524	0.574	0.444
0.138	0.182	0.223	0.54	0.643	0.462
0.305	0.182	0.177	0.699	0.633	0.496
0.0961	0.325	0.169	0.7	0.67	0.593
0.438	0.157	0.178	0.549	0.453	0.385
0.168	0.158	0.228	0.55	0.454	0.424
0.421	0.422	0.158	0.549	0.367	0.412
0.183	0.477	0.166	0.662	0.654	0.659
0.415	0.251	0.196	0.677	0.373	0.546
0.742	0.15	0.222	0.484	0.392	0.422
0.228	0.234	0.187	0.557	0.394	0.585
0.26	0.374	0.16	0.516	0.51	0.669
0.489	0.374	0.158	0.616	0.498	0.505
0.262	0.264	0.194	0.547	0.514	0.725
0.118	0.172	0.202	0.549	0.611	0.412
0.305	0.175	0.206	0.591	0.361	0.473
0.176	0.217	0.161	0.659	0.385	0.618
0.296	0.529	0.154	0.636	0.746	0.562
0.284	0.168	0.164	0.707	0.619	0.693
0.271	0.244	0.28	0.516	0.549	0.421
0.404	0.197	0.186	0.433	0.708	0.579
0.436	0.467	0.25	0.564	0.459	0.464
0.29	0.371	0.209	0.492	0.547	0.746
0.234	0.279	0.204	0.476	0.47	0.469
0.388	0.623	0.258	0.612	0.563	0.666
0.224	0.137	0.325	0.553	0.452	0.626
0.371	0.158	0.182	0.632	0.54	0.618
0.286	0.259	0.316	0.613	0.531	0.441
0.394	0.219	0.361	0.554	0.646	0.361
0.314	0.308	0.344	0.492	0.573	0.528
0.29	0.164	0.24	0.522	0.608	0.519
0.375	0.378	0.285	0.57	0.709	0.585
0.608	0.118	0.42	0.826	0.452	0.566
0.255	0.242	0.262	0.724	0.481	0.46
0.219	0.208	0.273	0.672	0.555	0.674
0.263	0.299	0.303	0.642	0.564	0.545
0.192	0.463	0.342	0.685	0.633	0.632
0.335	0.316	0.346	0.655	0.512	0.356
0.618	0.377	0.404	0.732	0.454	0.588
0.418	0.332	0.4	0.357	0.686	0.649
0.229	0.321	0.297	0.739	0.491	0.463
0.209	0.215	0.452	0.607	0.56	0.556
0.311	0.183	0.27	0.84	0.548	0.464
0.286	0.189	0.278	0.666	0.541	0.368
0.142	0.274	0.446	0.557	0.599	0.393
0.291	0.222	0.345	0.433	0.624	0.363
0.149	0.298	0.353	0.755	0.55	0.461
0.441	0.562	0.221	0.747	0.547	0.436
0.505	0.137	0.371	0.647	0.469	0.466
0.399	0.315	0.289	0.671	0.655	0.449
0.208	0.335	0.449	0.521	0.459	0.509
0.369	0.282	0.239	0.6	0.669	0.403
0.207	0.228	0.334	0.539	0.542	0.453
0.469	0.297	0.234	0.431	0.7	0.413
0.367	0.188	0.315	0.665	0.353	0.446
0.7	0.32	0.199	0.667	0.336	0.374
0.438	0.347	0.358	0.552	0.392	0.601
0.376	0.166	0.203	0.563	0.306	0.624
0.112	0.48	0.337	0.695	0.483	0.708
0.284	0.49	0.368	0.615	0.271	0.464
0.29	0.469	0.175	0.7	0.608	0.475
0.382	0.455	0.193	0.894	0.351	0.419
0.433	0.227	0.276	0.647	0.622	0.622
0.294	0.208	0.318	0.544	0.636	0.563
0.311	0.281	0.232	0.586	0.671	0.394
0.277	0.5	0.198	0.59	0.636	0.469
0.295	0.486	0.307	0.628	0.764	0.478
0.377	0.285	0.254	0.571	0.662	0.349
0.257	0.285	0.226	0.596	0.321	0.524
0.517	0.55	0.293	0.538	0.694	0.683
0.374	0.322	0.178	0.608	0.441	0.524
0.26	0.304	0.235	0.795	0.266	0.522
0.517	0.265	0.168	0.636	0.391	0.395
0.342	0.208	0.286	0.555	0.626	0.557
0.309	0.44	0.343	0.55	0.224	0.446
0.243	0.216	0.124	0.63	0.255	0.626
0.179	0.243	0.209	0.676	0.218	0.644
0.369	0.455	0.25	0.53	0.321	0.355
0.413	0.306	0.199	0.556	0.227	0.346
0.254	0.231	0.148	0.68	0.242	0.794
0.329	0.325	0.168	0.642	0.276	0.356
0.427	0.329	0.184	0.598	0.257	0.626
0.395	0.357	0.313	0.724	0.247	0.482
0.435	0.233	0.303	0.529	0.245	0.514
0.338	0.384	0.245	0.61	0.457	0.52
0.598	0.307	0.147	0.614	0.247	0.4
0.319	0.584	0.277	0.694	0.242	0.478
0.17	0.298	0.165	0.45	0.286	0.6
0.33	0.271	0.209	0.406	0.321	0.421
0.221	0.257	0.26	0.608	0.305	0.46
0.144	0.324	0.203	0.496	0.36	0.296
0.391	0.294	0.152	0.739	0.302	0.545
0.53	0.371	0.197	0.49	0.443	0.366
0.233	0.363	0.142	0.542	0.22	0.408
0.236	0.282	0.2	0.435	0.223	0.398
0.33	0.294	0.184	0.481	0.368	0.425
0.515	0.268	0.211	0.443	0.637	0.408
0.267	0.242	0.165	0.519	0.55	0.445
0.253	0.332	0.207	0.479	0.332	0.488
0.399	0.293	0.181	0.435	0.544	0.498
0.268	0.279	0.241	0.468	0.76	0.372
0.411	0.261	0.17	0.453	0.585	0.365
0.332	0.304	0.116	0.383	0.681	0.493
0.483	0.418	0.193	0.515	0.638	0.502
0.269	0.241	0.246	0.575	0.485	0.684
0.304	0.389	0.175	0.493	0.594	0.537
0.274	0.446	0.21	0.497	0.711	0.473
0.28	0.343	0.203	0.643	0.682	0.431
0.445	0.336	0.172	0.466	0.467	0.472
0.455	0.222	0.742	0.46	0.64	0.496
0.142	0.504	0.166	0.446	0.692	0.638
0.525	0.515	0.19	0.513	0.67	0.605
0.428	0.25	0.217	0.428	0.624	0.459
0.318	0.353	0.255	0.32	0.637	0.546
0.252	0.353	0.159	0.653	0.447	0.491
0.503	0.358	0.37	0.49	0.602	0.279
0.209	0.373	0.332	0.715	0.551	0.424
0.296	0.315	0.19	0.463	0.718	0.499
0.105	0.256	0.336	0.77	0.421	0.531
0.343	0.151	0.157	0.623	0.434	0.478
0.321	0.31	0.331	0.469	0.598	0.59
0.639	0.515	0.216	0.577	0.549	0.648
0.603	0.312	0.21	0.317	0.582	0.438
0.406	0.473	0.168	0.731	0.652	0.362
0.164	0.349	0.17	0.41	0.684	0.642
0.271	0.29	0.217	0.355	0.661	0.591
0.261	0.537	0.159	0.507	0.6	0.383
0.489	0.393	0.181	0.558	0.755	0.333
0.376	0.363	0.268	0.48	0.688	0.509
0.427	0.398	0.166	0.506	0.681	0.604
0.417	0.27	0.184	0.482	0.671	0.368
0.529	0.382	0.227	0.427	0.685	0.444
0.694	0.244	0.16	0.609	0.67	0.356
0.604	0.204	0.136	0.477	0.492	0.429
0.272	0.516	0.196	0.527	0.622	0.59
0.366	0.321	0.236	0.517	0.795	0.462
0.275	0.597	0.259	0.579	0.588	0.399
0.356	0.346	0.187	0.495	0.803	0.621
0.466	0.673	0.202	0.521	0.656	0.512
0.409	0.341	0.184	0.721	0.585	0.36
0.312	0.4	0.204	0.622	0.477	0.378
0.139	0.251	0.155	0.68	0.591	0.688
0.304	0.302	0.164	0.454	0.695	0.363
0.476	0.366	0.159	0.602	0.638	0.536
0.375	0.468	0.147	0.489	0.369	0.71
0.112	0.245	0.216	0.482	0.482	0.565
0.369	0.402	0.369	0.517	0.866	0.271
0.425	0.553	0.172	0.425	0.453	0.485
0.456	0.247	0.186	0.438	0.773	0.439
0.34	0.264	0.156	0.404	0.703	0.49
0.357	0.327	0.144	0.365	0.729	0.475
0.308	0.275	0.201	0.472	0.462	0.374
0.199	0.386	0.186	0.509	0.608	0.639
0.332	0.384	0.191	0.438	0.807	0.501
0.163	0.318	0.151	0.655	0.54	0.415
0.318	0.388	0.129	0.492	0.471	0.687
0.502	0.415	0.127	0.426	0.279	0.349
0.28	0.299	0.14	0.594	0.513	0.481
0.373	0.307	0.16	0.643	0.529	0.54
0.43	0.34	0.238	0.396	0.51	0.632
0.496	0.308	0.189	0.346	0.565	0.344
0.356	0.418	0.143	0.573	0.655	0.648
0.278	0.353	0.16	0.314	0.809	0.568
0.344	0.366	0.171	0.476	0.619	0.366
0.26	0.512	0.204	0.457	0.614	0.537
0.381	0.362	0.187	0.387	0.558	0.666
0.273	0.365	0.17	0.484	0.517	0.38
0.354	0.302	0.247	0.307	0.544	0.625
0.352	0.329	0.148	0.543	0.74	0.42
0.388	0.314	0.234	0.353	0.768	0.714
0.295	0.469	0.145	0.403	0.601	0.402
0.348	0.276	0.152	0.45	0.61	0.565
0.248	0.413	0.141	0.376	0.4	0.35
0.175	0.314	0.109	0.587	0.623	0.474
0.235	0.408	0.164	0.445	0.701	0.618
0.387	0.333	0.194	0.473	0.43	0.647
0.535	0.323	0.143	0.479	0.347	0.596
0.399	0.541	0.143	0.367	0.561	0.516
0.304	0.301	0.231	0.323	0.441	0.293
0.367	0.52	0.178	0.353	0.408	0.417
0.418	0.38	0.211	0.528	0.55	0.667
0.635	0.562	0.121	0.411	0.49	0.666
0.427	0.423	0.129	0.406	0.645	0.678
0.365	0.268	0.209	0.34	0.571	0.712
0.0976	0.677	0.232	0.421	0.464	0.47
0.167	0.281	0.253	0.378	0.433	0.416
0.379	0.362	0.228	0.362	0.508	0.599
0.422	0.386	0.19	0.404	0.725	0.734
0.588	0.366	0.167	0.365	0.465	0.449
0.401	0.339	0.478	0.367	0.476	0.467
0.595	0.32	0.214	0.4	0.373	0.696
0.345	0.411	0.142	0.497	0.475	0.63
0.241	0.415	0.187	0.441	0.448	0.53
0.218	0.463	0.164	0.436	0.486	0.508
0.315	0.393	0.25	0.384	0.455	0.476
0.514	0.455	0.175	0.584	0.478	0.435
0.476	0.503	0.217	0.414	0.411	0.491
0.593	0.518	0.181	0.365	0.334	0.491
0.25	0.391	0.185	0.348	0.53	0.48
0.542	0.793	0.16	0.375	0.483	0.442
0.14	0.434	0.179	0.319	0.469	0.587
0.137	0.355	0.16	0.423	0.42	0.511
0.401	0.415	0.291	0.389	0.418	0.394
0.226	0.324	0.147	0.38	0.541	0.362
0.36	0.487	0.177	0.529	0.377	0.638
0.256	0.296	0.31	0.535	0.395	0.632
0.421	0.3	0.174	0.427	0.339	0.627
0.473	0.529	0.197	0.347	0.346	0.401
0.374	0.597	0.263	0.421	0.358	0.416
0.331	0.396	0.135	0.375	0.387	0.49
0.29	0.462	0.23	0.402	0.494	0.423
0.551	0.442	0.156	0.569	0.558	0.481
0.687	0.447	0.165	0.427	0.409	0.383
0.42	0.604	0.205	0.492	0.45	0.628
0.199	0.465	0.162	0.403	0.44	0.497
0.383	0.381	0.241	0.318	0.621	0.447
0.211	0.445	0.36	0.393	0.369	0.603
0.373	0.374	0.167	0.336	0.358	0.618
0.246	0.353	0.214	0.389	0.399	0.424
0.138	0.212	0.137	0.431	0.571	0.566
0.44	0.241	0.219	0.44	0.421	0.573
0.509	0.318	0.143	0.527	0.616	0.557
0.368	0.272	0.172	0.348	0.434	0.363
0.447	0.39	0.565	0.529	0.5	0.423
0.832	0.407	0.275	0.37	0.529	0.46
0.65	0.294	0.193	0.522	0.574	0.426
0.53	0.119	0.321	0.35	0.513	0.508
0.211	0.31	0.174	0.453	0.519	0.353
0.185	0.388	0.261	0.405	0.351	0.565
0.33	0.482	0.203	0.428	0.477	0.433
0.328	0.331	0.184	0.422	0.486	0.56
0.479	0.357	0.172	0.504	0.45	0.424
0.153	0.466	0.176	0.576	0.532	0.681
0.293	0.216	0.271	0.413	0.403	0.562
0.468	0.527	0.178	0.529	0.486	0.429
0.332	0.431	0.287	0.515	0.414	0.58
0.441	0.361	0.252	0.637	0.392	0.541
0.306	0.567	0.239	0.401	0.363	0.405
0.327	0.369	0.183	0.358	0.355	0.572
0.123	0.324	0.206	0.413	0.473	0.0916
0.527	0.259	0.335	0.425	0.593	0.354
0.386	0.193	0.235	0.491	0.415	0.446
0.623	0.393	0.194	0.397	0.505	0.605
0.817	0.445	0.28	0.467	0.553	0.589
0.702	0.501	0.161	0.56	0.534	0.488
0.293	0.433	0.222	0.395	0.392	0.427
0.223	0.426	0.163	0.45	0.502	0.484
0.334	0.52	0.216	0.516	0.471	0.624
0.546	0.5	0.121	0.489	0.526	0.523
0.309	0.5	0.225	0.545	0.504	0.56
0.192	0.409	0.185	0.426	0.502	0.634
0.17	0.42	0.2	0.517	0.561	0.428
0.269	0.41	0.165	0.577	0.496	0.604
0.39	0.357	0.237	0.607	0.669	0.467
0.289	0.297	0.163	0.503	0.506	0.369
0.404	0.278	0.17	0.453	0.521	0.562
0.336	0.376	0.168	0.516	0.549	0.395
0.283	0.474	0.202	0.671	0.53	0.356
0.41	0.299	0.145	0.429	0.528	0.437
0.279	0.4	0.203	0.683	0.539	0.477
0.416	0.301	0.379	0.408	0.491	0.463
0.464	0.3	0.147	0.444	0.488	0.512
0.642	0.452	0.159	0.528	0.443	0.42
0.64	0.49	0.186	0.412	0.334	0.704
0.531	0.273	0.258	0.352	0.549	0.599
0.351	0.412	0.175	0.338	0.34	0.657
0.196	0.305	0.212	0.419	0.39	0.772
0.318	0.295	0.256	0.419	0.506	0.461
0.173	0.236	0.199	0.433	0.476	0.678
0.138	0.531	0.272	0.414	0.421	0.428
0.161	0.551	0.247	0.418	0.547	0.491
0.477	0.394	0.189	0.513	0.618	0.481
0.281	0.526	0.213	0.444	0.417	0.528
0.539	0.489	0.14	0.528	0.458	0.3
0.456	0.472	0.214	0.406	0.719	0.477
0.305	0.436	0.215	0.509	0.309	0.609
0.284	0.394	0.303	0.534	0.351	0.575
0.289	0.411	0.228	0.662	0.34	0.705
0.0918	0.362	0.455	0.332	0.552	0.546
0.182	0.423	0.217	0.559	0.56	0.628
0.431	0.371	0.229	0.599	0.687	0.571
0.272	0.425	0.328	0.497	0.519	0.447
0.534	0.444	0.217	0.449	0.625	0.6
0.624	0.182	0.287	0.582	0.402	0.478
0.315	0.45	0.301	0.436	0.422	0.544
0.506	0.328	0.191	0.465	0.445	0.505
0.307	0.375	0.325	0.506	0.554	0.506
0.379	0.346	0.335	0.526	0.609	0.497
0.394	0.368	0.192	0.472	0.37	0.324
0.337	0.321	0.167	0.462	0.336	0.448
0.465	0.449	0.246	0.576	0.46	0.552
0.37	0.358	0.187	0.486	0.552	0.388
0.161	0.37	0.19	0.474	0.446	0.451
0.383	0.134	0.226	0.557	0.613	0.481
0.163	0.399	0.307	0.356	0.58	0.499
0.281	0.371	0.23	0.463	0.285	0.417
0.403	0.127	0.199	0.395	0.522	0.416
0.224	0.392	0.315	0.345	0.492	0.383
0.558	0.427	0.296	0.665	0.305	0.605
0.395	0.392	0.288	0.422	0.563	0.464
0.295	0.586	0.288	0.376	0.433	0.532
0.389	0.347	0.604	0.478	0.363	0.345
0.19	0.393	0.478	0.626	0.282	0.482
0.171	0.438	0.372	0.515	0.327	0.405
0.317	0.426	0.22	0.485	0.352	0.515
0.267	0.313	0.474	0.528	0.292	0.634
0.389	0.515	0.217	0.406	0.432	0.543
0.403	0.353	0.483	0.66	0.377	0.504
0.336	0.441	0.557	0.373	0.495	0.543
0.597	0.16	0.418	0.62	0.557	0.5
0.096	0.283	0.31	0.498	0.573	0.823
0.458	0.366	0.283	0.434	0.374	0.567
0.241	0.473	0.319	0.453	0.513	0.483
0.476	0.518	0.256	0.494	0.324
0.425	0.37	0.402	0.465	0.334	0.551
0.697	0.188	0.197	0.409	0.337	0.596
0.396	0.349	0.277	0.573	0.361	0.508
0.503	0.209	0.284	0.659	0.504	0.487
0.642	0.335	0.391	0.582	0.497	0.41
0.447	0.604	0.328	0.382	0.487	0.473
0.278	0.138	0.276	0.464	0.464	0.539
0.23	0.258	0.249	0.328	0.486	0.49
0.533	0.444	0.28	0.427	0.532	0.563
0.435	0.535	0.254	0.481	0.412	0.556
0.272	0.229	0.219	0.332	0.422	0.55
0.417	0.541	0.244	0.329	0.447	0.414
0.35	0.352	0.296	0.427	0.414	0.456
0.375	0.357	0.273	0.453	0.53	0.51
0.534	0.157	0.244	0.411	0.477	0.438
0.42	0.728	0.261	0.44	0.515	0.489
0.261	0.363	0.256	0.525	0.474	0.508
0.531	0.485	0.289	0.579	0.463	0.347
0.237	0.423	0.238	0.431	0.484	0.583
0.469	0.253	0.294	0.534	0.497	0.392
0.24	0.539	0.233	0.528	0.447	0.394
0.138	0.116	0.323	0.348	0.519	0.573
0.721	0.316	0.426	0.376	0.478	0.488
0.13	0.399	0.243	0.419	0.581	0.375
0.0996	0.366	0.236	0.464	0.476	0.438
0.353	0.406	0.333	0.525	0.538	0.38
0.334	0.448	0.246	0.465	0.303	0.396
0.353	0.119	0.365	0.561	0.471	0.388
0.0947	0.468	0.427	0.52	0.299	0.442
0.491	0.332	0.278	0.481	0.49	0.56
0.459	0.198	0.176	0.638	0.444	0.436
0.417	0.32	0.298	0.634	0.466	0.349
0.811	0.294	0.284	0.382	0.372	0.408
0.539	0.449	0.255	0.536	0.459	0.397
0.447	0.29	0.371	0.455	0.52	0.454
0.401	0.294	0.188	0.715	0.454	0.429
0.523	0.388	0.226	0.579	0.394	0.513
0.402	0.481	0.224	0.648	0.46	0.565
0.309	0.273	0.39	0.44	0.586	0.436
0.276	0.0747	0.251	0.546	0.539	0.479
0.311	0.506	0.331	0.523	0.527	0.45
0.136	0.443	0.307	0.445	0.534	0.506
0.22	0.429	0.377	0.432	0.565	0.481
0.337	0.0816	0.279	0.585	0.503	0.589
0.542	0.318	0.232	0.591	0.356	0.564
0.403	0.48	0.189	0.299	0.302	0.41
0.241	0.528	0.404	0.345	0.308	0.374
0.431	0.575	0.281	0.516	0.463	0.436
0.157	0.574	0.285	0.52	0.524	0.567
0.409	0.44	0.208	0.439	0.435	0.431
0.556	0.384	0.3	0.581	0.412	0.495
0.445	0.532	0.254	0.439	0.575	0.435
0.419	0.509	0.298	0.464	0.407	0.539
0.424	0.672	0.277	0.341	0.618	0.445
0.456	0.299	0.214	0.561	0.523	0.583
0.45	0.465	0.215	0.614	0.42	0.347
0.574	0.0975	0.302	0.272	0.398	0.442
0.518	0.151	0.295	0.319	0.7	0.505
0.457	0.425	0.283	0.503	0.459	0.449
0.341	0.51	0.214	0.596	0.465	0.451
0.161	0.271	0.4	0.581	0.565	0.576
0.313	0.473	0.389	0.316	0.528	0.462
0.528	0.162	0.256	0.533	0.405	0.42
0.391	0.41	0.303	0.476	0.425	0.384
0.488	0.377	0.298	0.323	0.602	0.283
0.243	0.452	0.159	0.35	0.418	0.631
0.436	0.615	0.218	0.455	0.537	0.457
0.28	0.116	0.2	0.316	0.521	0.333
0.404	0.489	0.32	0.499	0.476	0.382
0.242	0.31	0.0717	0.469	0.567	0.515
0.387	0.388	0.103	0.32	0.465	0.465
0.15	0.457	0.0959	0.6	0.492	0.574
0.547	0.423	0.0614	0.405	0.534	0.338
0.41	0.137	0.133	0.328	0.599	0.636
0.0998	0.387	0.146	0.255	0.518	0.577
0.325	0.562	0.111	0.378	0.47	0.304
0.205	0.227	0.141	0.295	0.377	0.417
0.437	0.336	0.0819	0.51	0.383	0.38
0.589	0.412	0.132	0.438	0.552	0.512
0.36	0.311	0.334	0.322	0.457	0.367
0.508	0.128	0.208	0.567	0.434	0.328
0.429	0.112	0.164	0.407	0.545	0.328
0.746	0.454	0.299	0.298	0.484	0.363
0.155	0.547	0.274	0.539	0.577	0.335
0.263	0.525	0.115	0.512	0.552	0.314
0.283	0.589	0.115	0.519	0.468	0.315
0.23	0.468	0.182	0.5	0.496	0.56
0.276	0.303	0.0978	0.333	0.542	0.4
0.255	0.323	0.0967	0.377	0.47	0.243
0.156	0.54	0.111	0.47	0.501	0.309
0.263	0.595	0.0874	0.472	0.559	0.316
0.197	0.386	0.32	0.421	0.454	0.317
0.419	0.323	0.15	0.561	0.543	0.356
0.368	0.423	0.0807	0.557	0.508	0.34
0.444	0.185	0.137	0.392	0.504	0.327
0.336	0.406	0.088	0.473	0.448	0.285
0.263	0.124	0.137	0.591	0.597	0.328
0.245	0.214	0.367	0.373	0.501	0.361
0.28	0.297	0.126	0.359	0.642	0.405
0.377	0.724	0.149	0.354	0.527	0.234
0.172	0.401	0.215	0.691	0.534	0.321
0.162	0.512	0.201	0.474	0.55	0.213
0.133	0.253	0.195	0.42	0.459	0.419
0.404	0.4	0.181	0.402	0.504	0.289
0.37	0.381	0.132	0.455	0.513	0.305
0.705	0.253	0.173	0.372	0.639	0.215
0.274	0.368	0.219	0.532	0.343	0.365
0.583	0.397	0.159	0.427	0.502	0.379
0.482	0.17	0.218	0.496	0.649	0.293
0.403	0.457	0.771	0.783	0.373	0.387
0.496	0.303	0.17	0.524	0.499	0.38
0.293	0.315	0.291	0.442	0.468	0.349
0.176	0.338	0.3	0.463	0.451	0.424
0.441	0.399	0.174	0.602	0.537	0.359
0.392	0.412	0.216	0.377	0.609	0.253
0.593	0.351	0.296	0.54	0.414	0.403
0.177	0.207	0.25	0.464	0.476	0.463
0.352	0.0961	0.391	0.493	0.442	0.429
0.191	0.532	0.282	0.508	0.366	0.34
0.278	0.462	0.231	0.538	0.582	0.274
0.182	0.581	0.172	0.515	0.44	0.375
0.103	0.428	0.228	0.395	0.37	0.29
0.328	0.387	0.26	0.49	0.343	0.483
0.392	0.433	0.319	0.358	0.325	0.374
0.478	0.243	0.246	0.552	0.605	0.315
0.401	0.252	0.227	0.488	0.391	0.349
0.51	0.169	0.359	0.564	0.432	0.266
0.326	0.249	0.206	0.515	0.478	0.368
0.584	0.111	0.171	0.428	0.394	0.353
0.554	0.115	0.196	0.431	0.406	0.308
0.678	0.565	0.331	0.454	0.438	0.412
0.675	0.597	0.437	0.433	0.446	0.379
0.576	0.495	0.275	0.426	0.276	0.36
0.64	0.151	0.166	0.449	0.569	0.418
0.432	0.136	0.291	0.396	0.72	0.372
0.421	0.227	0.167	0.357	0.637	0.256
0.433	0.403	0.289	0.415	0.722	0.28
0.26	0.439	0.188	0.406	0.669	0.43
0.284	0.292	0.343	0.539	0.804	0.297
0.424	0.333	0.232	0.457	0.638	0.454
0.213	0.264	0.25	0.413	0.68	0.41
0.478	0.237	0.392	0.378	0.704	0.42
0.355	0.266	0.256	0.657	0.811	0.446
0.235	0.313	0.212	0.435	0.743	0.492
0.277	0.181	0.325	0.593	0.545	0.484
0.211	0.332	0.152	0.357	0.597	0.393
0.157	0.295	0.489	0.427	0.531	0.472
0.223	0.448	0.174	0.437	0.834	0.592
0.617	0.623	0.214	0.318	0.411	0.421
0.121	0.556	0.421	0.364	0.743	0.515
0.256	0.551	0.202	0.487	0.568	0.591
0.347	0.665	0.22	0.537	0.598	0.47
0.138	0.155	0.195	0.505	0.645	0.557
0.543	0.391	0.224	0.5	0.722	0.629
0.452	0.463	0.266	0.537	0.53	0.509
0.508	0.56	0.238	0.448	0.468	0.572
0.25	0.558	0.243	0.457	0.501	0.49
0.496	0.326	0.186	0.375	0.549	0.4
0.5	0.261	0.238	0.417	0.521	0.54
0.236	0.461	0.197	0.445	0.642	0.426
0.382	0.39	0.396	0.602	0.549	0.471
0.614	0.465	0.265	0.726	0.318	0.526
0.467	0.337	0.217	0.674	0.727	0.451
0.442	0.276	0.199	0.695	0.45	0.449
0.126	0.111	0.389	0.553	0.717	0.425
0.132	0.483	0.237	0.46	0.574	0.383
0.405	0.12	0.45	0.514	0.593	0.455
0.22	0.326	0.23	0.437	0.618	0.727
0.239	0.601	0.237	0.503	0.59	0.38
0.432	0.374	0.361	0.507	0.581	0.458
0.301	0.438	0.261	0.549	0.363	0.351
0.223	0.567	0.213	0.412	0.547	0.327
0.142	0.354	0.43	0.401	0.387	0.348
0.455	0.626	0.221	0.465	0.753	0.487
0.429	0.287	0.527	0.513	0.621	0.457
0.445	0.732	0.328	0.517	0.752	0.352
0.189	0.28	0.979	0.495	0.652	0.422
0.135	0.289	0.181	0.41	0.767	0.383
0.296	0.436	0.273	0.489	0.619	0.335
0.246	0.643	0.251	0.559	0.548	0.478
0.468	0.543	0.542	0.492	0.643	0.3
0.782	0.617	0.251	0.364	0.66	0.417
0.306	0.568	0.38	0.383	0.659	0.409
0.363	0.487	0.349	0.474	0.563	0.404
0.269	0.375	0.294	0.368	0.453	0.444
0.43	0.2	0.227	0.62	0.703	0.325
0.253	0.241	0.232	0.46	0.535	0.364
0.404	0.332	0.286	0.406	0.62	0.401
0.424	0.447	0.244	0.394	0.529	0.455
0.463	0.173	0.281	0.576	0.413	0.377
0.28	0.122	0.174	0.338	0.601	0.335
0.207	0.118	0.285	0.568	0.544	0.414
0.22	0.341	0.333	0.38	0.626	0.478
0.317	0.451	0.387	0.469	0.534	0.255
0.222	0.473	0.587	0.389	0.537	0.385
0.227	0.545	0.57	0.323	0.625	0.387
0.332	0.33	0.345	0.43	0.628	0.496
0.227	0.758	0.27	0.469	0.563	0.446
0.262	0.551	0.328	0.44	0.647	0.351
0.133	0.241	0.32	0.526	0.521	0.3
0.423	0.271	0.167	0.446	0.593	0.428
0.216	0.245	0.406	0.439	0.668	0.33
0.185	0.361	0.588	0.402	0.316	0.404
0.402	0.392	0.293	0.408	0.396	0.376
0.331	0.297	0.314	0.446	0.632	0.426
0.237	0.708	0.261	0.502	0.502	0.578
0.241	0.643	0.519	0.475	0.388	0.475
0.262	0.464	0.208	0.548	0.441	0.338
0.282	0.341	0.151	0.509	0.636	0.268
0.279	0.219	0.161	0.614	0.557	0.403
0.147	0.0929	0.175	0.402	0.548	0.322
0.262	0.381	0.167	0.434	0.64	0.479
0.246	0.392	0.168	0.409	0.62	0.383
0.197	0.413	0.186	0.459	0.644	0.283
0.325	0.664	0.134	0.451	0.546	0.334
0.133	0.281	0.159	0.465	0.547	0.374
0.294	0.582	0.205	0.404	0.615	0.419
0.252	0.544	0.117	0.409	0.679	0.396
0.184	0.245	0.104	0.505	0.716	0.397
0.234	0.431	0.285	0.463	0.546	0.452
0.259	0.58	0.118	0.438	0.439	0.427
0.246	0.375	0.115	0.501	0.563	0.522
0.244	0.0929	0.13	0.385	0.704	0.419
0.166	0.744	0.114	0.443	0.551	0.473
0.309	0.46	0.155	0.457	0.628	0.39
0.303	0.527	0.149	0.73	0.527	0.504
0.285	0.386	0.362	0.463	0.48	0.436
0.28	0.493	0.432	0.441	0.532	0.492
0.35	0.404	0.134	0.495	0.639	0.463
0.299	0.282	0.217	0.405	0.5	0.474
0.373	0.255	0.191	0.432	0.456	0.376
0.262	0.624	0.308	0.441	0.441	0.523
0.196	0.433	0.352	0.437	0.605	0.366
0.325	0.334	0.15	0.497	0.683	0.522
0.305	0.249	0.13	0.445	0.548	0.423
0.149	0.0975	0.213	0.443	0.522	0.492
0.164	0.345	0.148	0.531	0.579	0.438
0.291	0.368	0.191	0.647	0.465	0.459
0.189	0.291	0.111	0.499	0.524	0.404
0.297	0.292	0.276	0.586	0.583	0.475
0.19	0.374	0.192	0.546	0.587	0.498
0.207	0.364	0.112	0.43	0.548	0.448
0.222	0.215	0.186	0.48	0.442	0.649
0.0952	0.379	0.199	0.681	0.57	0.584
0.382	0.411	0.124	0.521	0.552	0.424
0.148	0.169	0.207	0.485	0.619	0.489
0.131	0.112	0.106	0.393	0.786	0.444
0.285	0.34	0.212	0.548	0.594	0.378
0.223	0.143	0.153	0.346	0.699	0.54
0.293	0.126	0.248	0.425	0.592	0.453
0.386	0.39	0.242	0.536	0.546	0.528
0.286	0.143	0.162	0.497	0.568	0.423
0.287	0.589	0.142	0.383	0.518	0.457
0.339	0.468	0.249	0.526	0.628	0.379
0.488	0.331	0.192	0.517	0.591	0.328
0.275	0.288	0.185	0.497	0.592	0.426
0.257	0.319	0.189	0.539	0.579	0.369
0.343	0.534	0.292	0.415	0.527	0.385
0.402	0.225	0.442	0.418	0.619	0.345
0.095	0.329	0.228	0.556	0.486	0.426
0.37	0.257	0.152	0.524	0.518	0.463
0.157	0.111	0.258	0.57	0.596	0.405
0.292	0.278	0.186	0.538	0.688	0.513
0.33	0.113	0.286	0.51	0.57	0.466
0.251	0.111	0.265	0.385	0.565	0.539
0.283	0.122	0.244	0.65	0.539	0.508
0.256	0.0976	0.203	0.531	0.577	0.517
0.287	0.105	0.39	0.468	0.489	0.361
0.278	0.432	0.179	0.617	0.571	0.483
0.332	0.373	0.197	0.561	0.635	0.494
0.231	0.648	0.285	0.471	0.476	0.547
0.34	0.603	0.215	0.461	0.61	0.43
0.42	0.463	0.248	0.42	0.604	0.557
0.308	0.431	0.227	0.496	0.684	0.483
0.21	0.817	0.223	0.468	0.648	0.402
0.237	0.248	0.216	0.599	0.615	0.451
0.3	0.424	0.173	0.575	0.477	0.402
0.21	0.263	0.25	0.566	0.512	0.417
0.275	0.257	0.201	0.565	0.333	0.45
0.409	0.503	0.285	0.6	0.52	0.415
0.336	0.395	0.217	0.441	0.333	0.442
0.256	0.452	0.23	0.449	0.356	0.457
0.303	0.354	0.191	0.352	0.308	0.312
0.271	0.26	0.218	0.54	0.497	0.549
0.427	0.0877	0.168	0.551	0.419	0.457
0.28	0.334	0.296	0.353	0.39	0.35
0.283	0.559	0.234	0.541	0.507	0.337
0.348	0.349	0.209	0.46	0.585	0.478
0.31	0.814	0.171	0.472	0.68	0.365
0.291	0.576	0.178	0.509	0.679	0.571
0.181	0.373	0.197	0.525	0.627	0.378
0.206	0.385	0.232	0.602	0.674	0.512
0.259	0.447	0.349	0.703	0.625	0.561
0.179	0.384	0.196	0.433	0.594	0.472
0.251	0.391	0.272	0.561	0.639	0.401
0.249	0.297	0.29	0.443	0.742	0.456
0.325	0.362	0.243	0.452	0.66	0.443
0.296	0.408	0.376	0.417	0.535	0.676
0.117	0.297	0.23	0.594	0.648	0.463
0.174	0.711	0.199	0.656	0.669	0.513
0.099	0.447	0.261	0.448	0.568	0.392
0.285	0.156	0.287	0.44	0.713	0.407
0.206	0.0991	0.344	0.416	0.414	0.438
0.509	0.59	0.296	0.495	0.652	0.435
0.319	0.74	0.299	0.404	0.515	0.572
0.252	0.504	0.183	0.564	0.677	0.458
0.215	0.475	0.225	0.481	0.693	0.369
0.256	0.445	0.189	0.605	0.689	0.373
0.144	0.242	0.288	0.365	0.409	0.386
0.304	0.432	0.139	0.671	0.677	0.422
0.463	0.393	0.264	0.477	0.766	0.5
0.295	0.483	0.209	0.571	0.628	0.499
0.32	0.334	0.505	0.371	0.585	0.322
0.159	0.624	0.295	0.456	0.609	0.382
0.27	0.462	0.115	0.498	0.676	0.292
0.399	0.186	0.234	0.598	0.547	0.382
0.309	0.388	0.242	0.462	0.533	0.328
0.161	0.126	0.175	0.629	0.593	0.613
0.197	0.688	0.165	0.52	0.613	0.465
0.393	0.54	0.142	0.566	0.639	0.269
0.31	0.106	0.122	0.466	0.543	0.241
0.323	0.536	0.324	0.437	0.711	0.483
0.17	0.467	0.151	0.408	0.508	0.347
0.456	0.479	0.134	0.329	0.567	0.363
0.309	0.31	0.143	0.365	0.571	0.298
0.325	0.393	0.179	0.434	0.574	0.323
0.401	0.526	0.152	0.562	0.61	0.223
0.226	0.668	0.257	0.566	0.633	0.275
0.185	0.386	0.152	0.57	0.354	0.492
0.503	0.643	0.294	0.708	0.372	0.244
0.412	0.306	0.308	0.404	0.475	0.265
0.487	0.576	0.119	0.713	0.348	0.28
0.347	0.42	0.13	0.702	0.43	0.463
0.211	0.308	0.176	0.568	0.695	0.405
0.184	0.318	0.368	0.339	0.451	0.538
0.0936	0.381	0.216	0.708	0.319	0.525
0.357	0.366	0.439	0.415	0.502	0.392
0.345	0.757	0.168	0.476	0.394	0.495
0.223	0.559	0.651	0.648	0.372	0.448
0.157	0.4	0.24	0.538	0.67	0.474
0.187	0.267	0.346	0.749	0.45	0.248
0.376	0.33	0.372	0.463	0.465	0.613
0.34	0.332	0.203	0.594	0.531	0.491
0.195	0.182	0.377	0.405	0.272	0.361
0.14	0.307	0.382	0.452	0.404	0.431
0.344	0.117	0.315	0.436	0.705	0.539
0.553	0.141	0.19	0.419	0.328	0.406
0.298	0.298	0.276	0.485	0.233	0.457
0.173	0.202	0.398	0.63	0.597	0.531
0.464	0.376	0.342	0.399	0.649	0.296
0.437	0.45	0.159	0.528	0.318	0.586
0.395	0.422	0.285	0.429	0.261	0.367
0.236	0.477	0.272	0.428	0.396	0.588
0.233	0.22	0.35	0.624	0.326	0.382
0.352	0.346	0.174	0.641	0.294	0.309
0.132	0.656	0.288	0.481	0.439	0.449
0.411	0.497	0.385	0.465	0.664	0.588
0.334	0.463	0.321	0.447	0.393	0.516
0.296	0.345	0.26	0.57	0.447	0.267
0.271	0.226	0.289	0.468	0.403	0.403
0.378	0.371	0.348	0.433	0.47	0.574
0.26	0.406	0.224	0.452	0.508	0.386
0.122	0.336	0.35	0.365	0.517	0.577
0.29	0.361	0.144	0.459	0.395	0.195
0.194	0.368	0.19	0.404	0.432	0.403
0.257	0.35	0.185	0.395	0.283	0.236
0.43	0.482	0.226	0.46	0.407	0.531
0.263	0.328	0.189	0.499	0.376	0.237
0.382	0.214	0.162	0.417	0.69	0.287
0.257	0.113	0.196	0.43	0.485	0.196
0.499	0.172	0.185	0.474	0.466	0.262
0.298	0.119	0.251	0.37	0.477	0.449
0.305	0.219	0.256	0.45	0.49	0.488
0.175	0.61	0.191	0.445	0.467	0.281
0.194	0.304	0.211	0.429	0.533	0.411
0.439	0.551	0.245	0.406	0.238	0.491
0.221	0.457	0.241	0.549	0.479	0.516
0.447	0.451	0.221	0.446	0.25	0.442
0.129	0.406	0.264	0.494	0.527	0.259
0.336	0.435	0.244	0.407	0.536	0.665
0.444	0.617	0.208	0.467	0.671	0.233
0.361	0.382	0.222	0.638	1.17	0.614
0.313	0.327	0.187	0.502	0.526	0.599
0.174	0.159	0.258	0.461	0.545	0.596
0.116	0.519	0.149	0.612	0.568	0.409
0.375	0.428	0.275	0.613	0.542	0.273
0.159	0.375	0.253	0.535	0.602	0.274
0.374	0.506	0.183	0.499	0.6	0.531
0.176	0.341	0.148	0.555	0.626	0.327
0.355	0.406	0.338	0.559	0.561	0.589
0.203	0.0919	0.164	0.543	0.665	0.216
0.433	0.423	0.173	0.546	0.728	0.675
0.221	0.141	0.14	0.386	0.531	0.575
0.333	0.117	0.201	0.548	0.631	0.659
0.266	0.461	0.142	0.468	0.578	0.477
0.441	0.415	0.173	0.538	0.575	0.457
0.35	0.308	0.16	0.575	0.593	0.544
0.187	0.299	0.172	0.478	0.561	0.456
0.531	0.638	0.188	0.531	0.552	0.51
0.335	0.535	0.214	0.662	0.603	0.562
0.355	0.508	0.173	0.516	0.515	0.485
0.228	0.492	0.157	0.351	0.58	0.604
0.6	0.616	0.197	0.478	0.6	0.479
0.22	0.523	0.341	0.561	0.596	0.565
0.226	0.605	0.251	0.673	0.513	0.475
0.232	0.307	0.329	0.643	0.742	0.32
0.248	0.674	0.178	0.437	0.515	0.551
0.404	0.401	0.176	0.726	0.638	0.574
0.397	0.288	0.214	0.568	0.536	0.361
0.288	0.736	0.385	0.423	0.815	0.382
0.277	0.238	0.277	0.514	0.541	0.434
0.144	0.263	0.372	0.528	0.491	0.464
0.153	0.595	0.294	0.515	0.681	0.495
0.167	0.541	0.365	0.548	0.518	0.616
0.505	0.382	0.305	0.58	0.556	0.546
0.194	0.375	0.383	0.377	0.564	0.513
0.314	0.394	0.231	0.455	0.52	0.428
0.182	0.299	0.304	0.484	0.539	0.555
0.387	0.336	0.272	0.495	0.598	0.664
0.385	0.109	0.359	0.538	0.663	0.648
0.25	0.251	0.338	0.478	0.585	0.512
0.31	0.402	0.31	0.68	0.614	0.604
0.204	0.137	0.413	0.563	0.593	0.332
0.201	0.109	0.309	0.49	0.53	0.521
0.237	0.504	0.234	0.565	0.417	0.555
0.264	0.246	0.434	0.539	0.51	0.512
0.434	0.474	0.403	0.564	0.684	0.391
0.297	0.364	0.345	0.491	0.509	0.48
0.251	0.396	0.298	0.489	0.572	0.451
0.289	0.456	0.615	0.508	0.601	0.378
0.208	0.847	0.382	0.563	0.502	0.454
0.211	0.247	0.303	0.547	0.555	0.479
0.115	0.18	0.232	0.685	0.674	0.479
0.263	0.542	0.304	0.519	0.471	0.504
0.312	0.645	0.374	0.449	0.525	0.358
0.243	0.433	0.228	0.619	0.6	0.48
0.327	0.631	0.318	0.538	0.421	0.497
0.412	0.444	0.215	0.553	0.504	0.463
0.387	0.161	0.325	0.415	0.509	0.427
0.535	0.255	0.234	0.69	0.668	0.475
0.206	0.823	0.256	0.472	0.476	0.508
0.449	0.486	0.249	0.586	0.444	0.393
0.583	0.372	0.323	0.499	0.654	0.436
0.207	0.682	0.247	0.417	0.487	0.411
0.271	0.469	0.252	0.634	0.602	0.51
0.498	0.377	0.255	0.532	0.426	0.42
0.485	0.548	0.236	0.462	0.434	0.291
0.363	0.499	0.252	0.645	0.349	0.273
0.471	0.527	0.309	0.492	0.477	0.305
0.304	0.17	0.234	0.478	0.513	0.411
0.315	0.141	0.252	0.476	0.303	0.428
0.446	0.226	0.283	0.604	0.468	0.511
0.325	0.274	0.246	0.545	0.428	0.272
0.505	0.215	0.257	0.665	0.468	0.375
0.317	0.262	0.259	0.676	0.362	0.397
0.359	0.254	0.263	0.483	0.426	0.29
0.339	0.231	0.286	0.482	0.429	0.429
0.184	0.281	0.319	0.5	0.476	0.41
0.352	0.161	0.306	0.657	0.465	0.46
0.336	0.292	0.338	0.444	0.452	0.638
0.499	0.23	0.35	0.496	0.4	0.535
0.321	0.344	0.264	0.569	0.455	0.332
0.235	0.258	0.269	0.451	0.299	0.459
0.539	0.159	0.264	0.659	0.515	0.337
0.093	0.143	0.312	0.534	0.348	0.359
0.326	0.336	0.307	0.63	0.471	0.449
0.346	0.188	0.656	0.581	0.38	0.484
0.24	0.269	0.392	0.515	0.401	0.36
0.226	0.329	0.303	0.555	0.326	0.416
0.404	0.226	0.288	0.59	0.451	0.366
0.456	0.577	0.285	0.588	0.481	0.431
0.148	0.27	0.271	0.523	0.408	0.459
0.379	0.314	0.259	0.612	0.366	0.459
0.215	0.162	0.325	0.51	0.345	0.36
0.163	0.437	0.286	0.611	0.482	0.435
0.14	0.316	0.274	0.423	0.41	0.327
0.289	0.273	0.259	0.659	0.398	0.413
0.369	0.218	0.319	0.504	0.498	0.38
0.296	0.481	0.264	0.444	0.335	0.403
0.0834	0.496	0.274	0.43	0.441	0.388
0.489	0.421	0.385	0.562	0.365	0.35
0.477	0.311	0.358	0.579	0.546	0.34
0.239	0.416	0.436	0.482	0.474	0.215
0.393	0.479	0.51	0.432	0.644	0.37
0.306	0.466	0.356	0.502	0.428	0.384
0.163	0.354	0.22	0.516	0.375	0.463
0.453	0.346	0.228	0.433	0.432	0.427
0.175	0.392	0.307	0.544	0.68	0.39
0.253	0.318	0.304	0.566	0.559	0.428
0.355	0.206	0.249	0.48	0.539	0.427
0.281	0.311	0.225	0.522	0.55	0.461
0.303	0.41	0.214	0.54	0.441	0.473
0.323	0.213	0.381	0.582	0.666	0.506
0.36	0.225	0.349	0.485	0.513	0.315
0.237	0.342	0.388	0.4	0.659	0.424
0.227	0.274	0.243	0.489	0.538	0.351
0.324	0.541	0.171	0.421	0.638	0.359
0.254	0.399	0.224	0.369	0.306	0.487
0.469	0.248	0.236	0.393	0.65	0.434
0.185	0.181	0.267	0.5	0.649	0.38
0.276	0.497	0.235	0.643	0.633	0.333
0.191	0.329	0.258	0.478	0.851	0.358
0.152	0.396	0.21	0.512	0.397	0.498
0.266	0.301	0.275	0.485	0.553	0.374
0.439	0.186	0.307	0.49	0.257	0.374
0.362	0.272	0.389	0.366	0.633	0.306
0.393	0.233	0.59	0.487	0.536	0.531
0.295	0.186	0.482	0.538	0.587	0.494
0.305	0.183	0.179	0.589	0.467	0.339
0.219	0.286	0.282	0.478	0.539	0.451
0.23	0.169	0.313	0.402	0.529	0.434
0.251	0.329	0.36	0.593	0.395	0.441
0.377	0.152	0.375	0.71	0.364	0.44
0.348	0.243	0.328	0.593	0.542	0.399
0.362	0.238	0.532	0.587	0.542	0.424
0.316	0.191	0.557	0.551	0.399	0.485
0.532	0.362	0.618	0.65	0.36	0.356
0.295	0.243	0.313	0.584	0.602	0.371
0.462	0.19	0.431	0.538	0.676	0.501
0.269	0.426	0.512	0.582	0.43	0.338
0.293	0.395	0.761	0.642	0.497	0.374
0.253	0.27	0.215	0.594	0.528	0.66
0.306	0.263	0.172	0.672	0.423	0.451
0.198	0.351	0.162	0.528	0.46	0.456
0.33	0.184	0.213	0.583	0.433	0.476
0.328	0.165	0.162	0.458	0.495	0.411
0.6	0.263	0.214	0.489	0.589	0.436
0.207	0.334	0.19	0.426	0.537	0.457
0.263	0.156	0.135	0.505	0.569	0.512
0.36	0.333	0.178	0.451	0.525	0.544
0.344	0.138	0.187	0.521	0.312	0.526
0.379	0.192	0.169	0.512	0.487	0.399
0.38	0.342	0.139	0.479	0.676	0.427
0.401	0.239	0.178	0.457	0.389	0.355
0.413	0.321	0.26	0.54	0.55	0.426
0.32	0.113	0.197	0.545	0.368	0.411
0.195	0.298	0.176	0.569	0.358	0.445
0.181	0.142	0.28	0.406	0.531	0.411
0.192	0.213	0.17	0.626	0.572	0.389
0.602	0.285	0.216	0.585	0.465	0.478
0.433	0.159	0.146	0.631	0.655	0.427
0.259	0.209	0.143	0.73	0.564	0.346
0.4	0.126	0.218	0.583	0.437	0.539
0.332	0.194	0.217	0.605	0.581	0.398
0.267	0.163	0.232	0.626	0.565	0.53
0.301	0.349	0.15	0.581	0.589	0.409
0.432	0.128	0.219	0.477	0.474	0.394
0.238	0.18	0.166	0.561	0.533	0.436
0.18	0.226	0.232	0.545	0.437	0.414
0.158	0.123	0.0737	0.586	0.68	0.628
0.591	0.153	0.161	0.611	0.495	0.379
0.306	0.118	0.137	0.53	0.536	0.35
0.138	0.199	0.163	0.556	0.454	0.719
0.268	0.125	0.184	0.616	0.476	0.59
0.207	0.386	0.169	0.634	0.37	0.448
0.154	0.347	0.11	0.558	0.599	0.559
0.32	0.386	0.099	0.549	0.471	0.472
0.408	0.122	0.169	0.473	0.518	0.492
0.431	0.126	0.208	0.499	0.585	0.397
0.247	0.162	0.181	0.545	0.514	0.481
0.363	0.109	0.0821	0.535	0.579	0.47
0.313	0.392	0.0731	0.583	0.562	0.399
0.356	0.169	0.206	0.925	0.382	0.518
0.31	0.131	0.153	0.405	0.529	0.467
0.271	0.159	0.0855	0.616	0.58	0.489
0.183	0.139	0.074	0.702	0.496	0.446
0.242	0.192	0.0957	0.423	0.42	0.486
0.587	0.146	0.18	0.617	0.508	0.396
0.296	0.243	0.124	0.57	0.612	0.531
0.22	0.126	0.17	0.45	0.579	0.415
0.228	0.191	0.103	0.448	0.378	0.471
0.227	0.302	0.087	0.637	0.415	0.487
0.673	0.185	0.0945	0.634	0.551	0.516
0.364	0.196	0.194	0.57	0.545	0.52
0.263	0.184	0.0724	0.654	0.688	0.535
0.202	0.189	0.0766	0.447	0.397	0.495
0.19	0.155	0.167	0.617	0.621	0.507
0.278	0.129	0.103	0.428	0.513	0.483
0.609	0.241	0.202	0.502	0.566	0.46
0.487	0.168	0.142	0.417	0.518	0.459
0.138	0.14	0.163	0.515	0.503	0.51
0.399	0.268	0.0858	0.503	0.556	0.54
[truncated: 2,518 more rows]

## Sheet: Figure 1D
IAC Area (μm2)
WT 2kPa	WT 20kPa	WT 1GPa	Thy-1 KO 2kPa	Thy-1 KO 20kPa	Thy-1 KO 1GPa
0.203	36.6	0.581	5.29	2.1	0.216
0.203	21.6	0.284	2.04	0.933	1.1
0.203	14.79	0.406	8.25	0.514	1.43
0.203	11.46	1.97	0.324	0.203	1.27
0.203	10.73	0.433	0.798	5.99	1.7
0.203	7.99	0.243	3.35	0.297	0.257
0.203	7.53	0.744	1.7	0.608	0.27
0.203	7.19	9.8	0.379	0.284	2.01
0.203	7.03	0.514	0.297	0.284	0.23
0.203	6.6	0.811	0.433	1.51	2.35
0.203	6.04	0.216	0.527	1.97	1.97
0.203	6.02	0.379	0.554	0.297	0.784
0.203	5.72	0.514	1.85	0.243	2.68
0.203	5.57	0.96	3.34	0.23	1.14
0.203	5.22	0.771	0.811	0.203	0.243
0.203	5.21	0.27	0.595	0.284	0.662
0.203	5.07	0.203	0.297	0.473	0.892
0.203	4.38	0.771	0.284	0.406	0.27
0.216	4.35	0.446	0.69	0.46	0.446
0.216	4.15	0.203	1.2	0.311	1.05
0.216	3.58	9.04	0.257	0.324	0.446
0.216	3.41	0.311	0.297	0.514	0.595
0.216	3.39	0.203	0.419	0.243	0.892
0.216	3.35	1.34	2.43	0.446	0.784
0.216	3.29	0.581	0.879	0.297	0.257
0.216	3.26	0.919	0.216	0.311	0.203
0.216	3.22	0.23	1.6	0.473	0.757
0.216	3.2	0.419	0.243	0.541	0.297
0.216	3.16	0.216	0.649	0.379	0.216
0.216	3.14	0.379	1.18	0.324	0.433
0.216	3.04	0.257	1.74	0.987	0.608
0.216	2.85	0.216	0.852	3.46	1.7
0.216	2.84	0.297	1.37	0.243	0.338
0.216	2.81	0.203	0.973	0.243	0.324
0.216	2.69	0.676	0.771	5.99	0.433
0.216	2.64	0.46	0.23	0.284	0.608
0.216	2.62	9.26	0.392	0.919	0.203
0.216	2.62	0.338	0.622	0.216	0.541
0.216	2.61	0.419	0.311	8.65	0.203
0.216	2.56	0.216	0.365	0.987	0.392
0.216	2.54	0.352	0.446	0.243	0.595
0.23	2.53	15.56	0.487	0.811	0.5
0.23	2.53	0.23	1.66	1.78	0.216
0.23	2.51	0.284	0.676	0.419	0.338
0.23	2.46	0.297	0.473	0.324	0.284
0.23	2.45	0.284	0.27	0.23	0.243
0.23	2.45	0.352	0.297	0.27	0.365
0.23	2.43	0.324	0.419	0.365	0.203
0.23	2.19	0.473	0.541	0.311	0.257
0.23	2.16	0.527	0.311	1.73	0.297
0.23	2.16	0.446	1.01	0.27	0.23
0.23	2.08	0.324	0.338	0.852	1.89
0.23	2.01	0.825	0.365	0.865	0.243
0.23	2	0.676	0.46	0.27	0.446
0.23	1.99	1.08	0.419	0.433	0.338
0.23	1.97	0.527	0.635	0.243	0.784
0.23	1.89	0.243	0.46	0.838	0.311
0.23	1.87	0.892	0.27	0.365	0.311
0.23	1.85	1.14	0.23	0.46	0.757
0.243	1.84	0.771	0.27	0.392	0.243
0.243	1.81	0.608	0.487	0.703	0.352
0.243	1.8	0.527	0.419	0.216	0.216
0.243	1.8	0.23	0.243	0.352	0.23
0.243	1.77	0.284	0.392	2.19	0.69
0.243	1.76	0.392	0.608	0.23	0.554
0.257	1.73	1.31	1.54	0.608	0.257
0.257	1.72	1.12	0.203	0.203	0.541
0.257	1.68	0.852	1.22	0.352	0.365
0.257	1.68	1.01	1	0.352	0.635
0.257	1.66	0.73	0.473	0.297	2.47
0.257	1.66	0.243	0.27	3.57	4.18
0.257	1.6	0.433	0.324	0.311	0.649
0.257	1.6	1.38	1.85	2.16	1.62
0.257	1.6	2.7	0.541	0.284	0.662
0.257	1.58	0.825	0.446	0.392	8.6
0.257	1.57	0.987	0.514	0.297	0.203
0.257	1.55	0.203	0.798	0.27	0.216
0.257	1.54	0.433	0.933	1.78	0.243
0.257	1.53	0.216	3.03	0.216	1.34
0.257	1.5	0.23	0.906	0.527	0.69
0.257	1.5	1.54	1.41	0.27	0.23
0.257	1.46	0.757	2.53	0.216	0.257
0.257	1.46	0.527	0.879	0.27	0.27
0.257	1.46	0.527	0.581	0.811	0.352
0.27	1.45	3.58	0.203	1.62	0.635
0.27	1.42	0.946	0.676	0.527	0.23
0.27	1.42	0.203	0.581	0.203	0.419
0.27	1.41	0.27	1.16	0.541	0.446
0.27	1.38	0.27	0.311	0.865	0.311
0.27	1.35	0.379	0.433	0.257	0.473
0.27	1.34	0.243	1.04	0.811	0.338
0.27	1.3	1.2	0.284	0.23	0.243
0.27	1.3	0.297	0.243	0.771	0.419
0.27	1.3	0.622	0.595	0.324	0.406
0.27	1.19	0.324	0.284	1.66	0.257
0.27	1.18	0.433	0.406	0.284	0.243
0.27	1.15	0.406	0.608	1.65	0.284
0.284	1.12	1.19	1.97	0.311	1.15
0.284	1.12	0.541	0.379	1.83	1.15
0.284	1.12	0.622	0.243	0.541	0.216
0.284	1.12	0.852	0.297	0.433	0.203
0.284	1.12	0.203	1.07	0.406	0.324
0.284	1.11	0.446	0.865	0.419	0.433
0.284	1.1	0.338	0.608	1.03	6.03
0.284	1.07	0.257	1.03	0.446	0.338
0.284	1.07	1.31	0.352	0.27	0.203
0.284	1.07	0.203	0.365	0.324	0.216
0.284	1.05	0.27	1.76	1.37	0.23
0.284	1.05	0.27	0.473	1.26	0.717
0.284	1.05	0.297	0.243	0.69	0.297
0.297	1.05	1.24	0.69	0.379	0.379
0.297	1.04	0.473	0.216	0.216	0.257
0.297	1	0.527	0.23	1.35	0.554
0.297	0.987	0.243	0.568	2.11	3.1
0.297	0.987	0.379	0.676	0.203	0.744
0.297	0.973	1.38	0.216	0.216	0.203
0.297	0.973	0.406	0.257	0.23	0.203
0.297	0.973	0.379	0.473	0.257	0.257
0.311	0.96	0.216	1.19	0.311	0.338
0.311	0.96	0.581	0.487	2.33	0.203
0.311	0.946	1.32	0.23	0.662	0.892
0.311	0.946	0.541	0.757	0.392	1.7
0.311	0.933	0.406	0.581	0.784	0.811
0.311	0.933	1.11	0.203	0.771	0.825
0.311	0.933	2.19	2.26	0.216	0.23
0.311	0.919	0.324	0.338	9.45	1.2
0.311	0.919	0.203	0.865	0.257	0.216
0.311	0.892	0.365	0.406	0.798	0.69
0.324	0.879	0.216	0.352	0.23	1.92
0.324	0.879	0.257	0.297	0.973	1.12
0.324	0.879	0.892	0.73	0.406	0.203
0.324	0.879	0.473	0.392	3.52	0.216
0.324	0.865	2.87	0.338	0.203	0.933
0.338	0.865	0.216	0.73	3.01	0.216
0.338	0.865	0.771	0.703	0.27	0.406
0.338	0.852	0.257	0.892	0.216	0.243
0.338	0.852	0.406	0.338	0.297	0.906
0.338	0.838	0.392	0.203	1.47	0.203
0.338	0.825	0.216	0.243	0.73	0.554
0.338	0.825	0.433	1.76	0.324	2
0.338	0.811	0.514	0.297	0.27	1.15
0.338	0.811	0.203	0.433	0.243	0.595
0.338	0.798	0.311	0.473	0.203	0.243
0.338	0.798	0.297	2.76	0.216	0.622
0.352	0.798	2.58	1.88	2.01	0.865
0.352	0.798	0.514	0.203	0.243	0.514
0.352	0.784	1.11	0.919	0.419	0.216
0.352	0.784	0.771	0.514	0.419	0.257
0.352	0.771	1.41	0.203	0.27	1.24
0.352	0.757	0.852	0.73	0.608	0.406
0.352	0.757	0.514	0.297	1.05	0.581
0.352	0.757	0.23	0.46	1.19	1.32
0.365	0.757	0.23	0.473	1.1	0.973
0.365	0.757	0.919	0.473	0.23	0.392
0.365	0.757	1.12	1.6	0.27	0.203
0.365	0.744	3.52	0.27	0.243	0.771
0.365	0.744	1.23	1.08	0.433	0.243
0.379	0.744	0.568	0.243	0.811	0.311
0.379	0.73	1.77	0.284	0.203	0.243
0.379	0.717	0.311	0.297	0.676	0.757
0.379	0.717	0.717	2.51	2.61	1.46
0.379	0.717	0.284	1.66	0.419	0.69
0.379	0.717	1.24	3.88	0.338	1.16
0.379	0.703	3.66	1.2	0.297	2.31
0.379	0.703	0.635	0.243	0.703	0.446
0.379	0.703	0.243	0.243	0.257	0.27
0.379	0.69	0.487	0.352	0.392	1.45
0.379	0.676	0.946	0.284	4.68	0.717
0.392	0.676	0.541	0.446	0.798	0.27
0.392	0.676	0.392	0.433	1.53	0.771
0.392	0.676	0.46	0.324	1.16	0.203
0.406	0.676	0.216	0.297	1.49	0.23
0.406	0.676	0.433	0.311	0.284	0.27
0.406	0.676	0.243	0.297	0.811	3.34
0.406	0.662	0.906	1	0.433	0.27
0.406	0.662	0.676	1.15	0.243	0.352
0.419	0.662	0.203	0.243	0.379	0.216
0.419	0.649	0.203	0.297	0.879	0.46
0.419	0.649	0.595	0.297	0.243	0.243
0.419	0.649	1.45	0.581	0.406	0.297
0.419	0.649	1.28	0.311	0.216	0.23
0.419	0.635	0.473	0.216	0.243	0.771
0.419	0.635	1.85	0.46	0.73	0.392
0.433	0.635	1.37	2.15	0.311	0.649
0.433	0.635	0.243	0.757	0.216	1.22
0.433	0.635	0.324	0.27	0.703	0.352
0.433	0.635	0.392	1.28	0.365	0.487
0.433	0.635	0.324	1.22	2.99	0.676
0.433	0.635	0.433	0.216	0.23	0.257
0.446	0.635	0.27	0.5	0.297	0.892
0.446	0.622	0.243	8.79	0.933	0.527
0.446	0.622	0.662	0.946	0.406	0.338
0.446	0.622	1.64	0.568	0.324	0.811
0.446	0.622	0.514	0.433	0.243	0.581
0.446	0.622	0.338	0.446	1.55	0.27
0.446	0.622	0.568	0.243	0.595	0.27
0.46	0.608	0.379	0.338	0.203	0.216
0.46	0.608	2.72	0.527	0.243	0.297
0.46	0.608	0.216	0.379	0.649	0.324
0.46	0.608	0.216	0.203	0.433	0.216
0.46	0.595	0.311	0.297	0.487	0.419
0.46	0.595	0.365	0.324	0.568	0.487
0.46	0.595	0.527	1.03	0.27	0.243
0.46	0.595	0.216	1.55	0.324	0.203
0.473	0.595	0.419	0.297	0.203	0.446
0.473	0.595	2.65	1.5	0.243	0.297
0.473	0.581	1.23	0.69	0.216	0.23
0.487	0.581	0.243	0.744	0.216	0.352
0.487	0.581	2.04	0.433	0.216	0.581
0.487	0.581	3.66	0.608	0.352	0.324
0.487	0.568	2.58	0.798	0.284	0.284
0.5	0.568	0.203	2.1	0.433	0.527
0.5	0.568	0.608	1.32	0.352	0.649
0.5	0.568	0.771	0.243	0.284	0.203
0.514	0.568	0.46	0.379	0.352	0.27
0.514	0.568	0.392	0.433	0.379	0.554
0.514	0.554	0.419	0.608	0.27	0.365
0.514	0.554	0.541	0.243	0.541	0.568
0.527	0.541	0.23	6.73	0.311	0.365
0.527	0.541	0.257	1.91	0.284	0.338
0.527	0.541	0.379	0.216	0.446	0.338
0.527	0.541	0.744	0.69	0.297	0.69
0.527	0.541	0.473	0.284	0.284	0.825
0.527	0.527	0.23	0.23	0.216	0.622
0.527	0.527	0.284	0.595	0.216	0.257
0.527	0.527	0.311	0.717	7.41	0.487
0.541	0.527	0.257	0.865	0.581	1.41
0.541	0.527	0.473	1.96	0.757	1.1
0.541	0.527	0.798	1.08	1.12	0.784
0.541	0.514	0.392	0.446	0.243	0.243
0.554	0.514	0.446	0.662	2.34	2.31
0.554	0.514	0.541	0.446	0.243	0.554
0.554	0.514	15.35	0.297	0.257	0.379
0.554	0.514	0.608	0.784	1.1	0.243
0.554	0.514	0.365	0.487	0.892	0.324
0.554	0.514	0.216	0.919	0.581	0.825
0.554	0.514	0.433	0.392	0.27	3.57
0.568	0.514	0.433	0.216	0.662	0.622
0.568	0.514	0.23	0.257	0.23	1.23
0.568	0.5	0.473	0.554	0.608	0.338
0.581	0.5	0.973	1.62	0.771	0.554
0.595	0.5	0.379	0.906	1.38	1.61
0.595	0.5	0.757	0.27	0.906	1.27
0.595	0.5	0.433	0.203	0.257	1.03
0.595	0.5	2.91	0.297	0.243	0.514
0.595	0.5	0.324	0.23	0.203	0.662
0.595	0.5	0.243	1.61	2.37	0.216
0.595	0.5	1.99	1.65	0.568	0.514
0.608	0.487	0.392	0.203	0.23	0.338
0.608	0.487	0.365	1.1	0.852	0.243
0.622	0.487	0.338	0.23	0.446	0.23
0.622	0.487	0.595	0.243	0.622	0.324
0.635	0.487	0.284	3.38	0.392	1.76
0.649	0.487	0.216	0.973	0.203	1.16
0.662	0.487	0.365	0.257	1.73	0.243
0.676	0.487	0.595	0.352	0.473	0.852
0.676	0.473	0.487	1.01	3.91	0.352
0.676	0.473	0.311	0.514	0.379	0.406
0.676	0.473	3.87	0.446	0.365	0.919
0.69	0.473	0.23	0.365	0.352	1.01
0.69	0.473	0.419	0.798	0.568	0.23
0.69	0.473	0.446	0.216	0.352	0.284
0.73	0.473	1.04	2.35	0.243	0.365
0.73	0.473	0.338	0.96	0.216	1.96
0.73	0.473	0.216	7.38	0.243	0.69
0.73	0.473	0.23	0.203	0.27	0.514
0.744	0.46	1.39	0.243	2.24	0.203
0.744	0.46	0.27	1.05	0.324	0.203
0.744	0.46	0.365	0.23	0.379	0.5
0.744	0.46	0.744	0.568	0.419	0.23
0.744	0.46	0.338	0.311	0.433	0.23
0.744	0.46	0.392	0.216	0.392	0.379
0.744	0.46	2.01	0.662	0.811	0.352
0.757	0.46	2.34	0.514	0.365	0.811
0.757	0.46	0.338	0.392	0.379	1.12
0.771	0.46	0.608	0.324	0.5	1.11
0.771	0.446	1.39	0.311	0.311	0.352
0.771	0.446	0.487	0.243	0.676	0.798
0.798	0.433	0.46	0.379	0.243	3.1
0.798	0.433	3.62	0.216	1.88	2.39
0.811	0.433	0.635	2.08	0.581	2.79
0.811	0.419	0.284	0.284	0.284	0.27
0.811	0.419	1.1	0.649	0.5	0.73
0.825	0.419	0.23	0.568	0.203	1.18
0.825	0.419	1.8	0.284	0.216	0.257
0.838	0.419	0.27	0.744	0.216	0.676
0.838	0.419	0.243	0.419	0.27	0.5
0.838	0.419	0.216	0.662	0.811	0.392
0.852	0.419	0.392	0.419	0.23	0.297
0.852	0.419	0.297	0.216	0.419	0.987
0.852	0.406	0.23	0.243	0.216	0.811
0.865	0.406	0.5	0.297	0.216	0.608
0.865	0.406	1.34	0.568	0.257	0.216
0.865	0.406	0.649	0.338	0.311	1.53
0.865	0.406	0.324	0.203	0.635	3.93
0.865	0.406	0.703	0.703	1.99	1.73
0.879	0.392	0.284	0.216	4.5	4.81
0.892	0.392	0.392	0.419	0.352	1.28
0.906	0.392	0.784	1.72	2.28	0.744
0.906	0.392	0.649	0.473	0.622	0.406
0.906	0.392	0.203	0.662	0.23	0.297
0.906	0.392	0.365	0.717	0.338	0.527
0.919	0.392	0.243	0.257	0.203	0.419
0.933	0.379	0.297	0.203	1.72	2.24
0.933	0.379	0.297	2.88	0.216	0.933
0.946	0.379	0.216	0.622	0.406	0.798
0.96	0.379	0.744	0.825	0.203	1
0.96	0.379	0.23	0.243	0.324	0.514
0.96	0.379	0.811	0.243	0.311	1.46
0.96	0.379	0.757	0.297	0.392	0.433
0.973	0.379	0.46	1.28	0.311	0.27
0.973	0.379	1.03	0.392	0.297	0.527
0.973	0.379	0.27	0.216	0.284	0.446
0.987	0.379	0.514	0.27	0.23	0.297
1.01	0.379	0.541	0.27	1.73	0.487
1.01	0.379	0.23	0.324	0.27	0.798
1.03	0.379	0.365	0.284	0.676	0.892
1.04	0.365	0.703	0.324	3.2	0.365
1.04	0.365	1.01	0.433	0.838	0.5
1.05	0.365	0.257	0.216	0.27	0.554
1.05	0.365	3.73	0.352	0.311	2.47
1.05	0.365	0.838	0.324	0.216	0.446
1.07	0.365	0.324	0.243	0.676	0.324
1.1	0.365	0.216	0.284	0.203	0.419
1.1	0.365	0.757	0.324	0.487	0.379
1.12	0.365	0.514	0.257	0.473	0.27
1.12	0.365	0.96	0.352	0.257	0.568
1.14	0.365	0.703	0.771	1.32	1.08
1.14	0.365	0.581	0.406	0.406	0.257
1.15	0.365	0.717	0.433	0.311	0.23
1.15	0.352	0.717	0.203	0.514	3.87
1.19	0.352	1.19	1.04	0.554	0.203
1.23	0.352	1.74	6.25	0.27	0.433
1.24	0.352	0.487	0.324	1.76	1.39
1.24	0.352	0.825	0.338	0.297	0.46
1.28	0.352	0.297	0.297	0.203	0.352
1.34	0.352	0.676	1.28	0.23	0.46
1.35	0.352	0.284	0.257	0.311	0.338
1.37	0.352	0.487	0.27	0.622	0.419
1.38	0.352	0.622	0.514	0.906	0.27
1.43	0.352	0.243	2.16	0.379	0.825
1.45	0.352	2.27	0.365	1.49	1.15
1.46	0.352	1.73	0.203	1.46	0.811
1.46	0.352	0.379	0.392	0.203	0.338
1.54	0.338	0.541	1.1	0.744	0.717
1.54	0.338	0.392	0.27	0.514	0.27
1.55	0.338	0.216	0.203	0.527	0.757
1.6	0.338	0.324	0.662	0.906	0.324
1.61	0.338	0.23	1.35	0.69	0.257
1.62	0.338	2.93	0.352	0.419	0.27
1.64	0.338	1.05	0.27	0.203	0.5
1.65	0.338	0.257	0.352	0.338	3.08
1.66	0.338	0.473	0.23	0.379	0.784
1.76	0.338	0.892	0.554	0.23	0.216
1.87	0.338	0.338	0.257	0.311	0.284
1.95	0.338	1.68	0.379	0.243	0.27
2	0.338	0.676	1.28	0.473	0.784
2.07	0.324	0.622	0.27	0.243	0.311
2.07	0.324	0.365	0.379	0.297	0.568
2.1	0.324	0.311	0.406	0.46	0.662
2.16	0.324	0.568	0.203	0.311	0.703
2.2	0.324	0.257	0.324	0.311	2.53
2.26	0.324	0.514	0.744	1.11	0.297
2.27	0.324	3.61	0.5	0.96	0.46
2.35	0.324	0.46	0.203	0.473	0.649
2.49	0.324	0.635	0.392	0.392	0.243
2.53	0.324	0.717	0.46	0.392	2.56
2.8	0.324	0.446	0.284	1.12	3.04
2.81	0.324	0.352	0.284	0.216	0.257
2.85	0.324	0.216	0.757	0.27	0.27
2.88	0.324	0.203	0.203	0.676	1.3
3.16	0.324	0.324	0.392	4.22	0.324
3.23	0.311	0.23	0.933	0.581	0.216
4	0.311	0.581	0.203	7.03	0.203
4.6	0.311	0.595	0.243	0.338	0.406
5.6	0.311	0.581	0.392	0.297	0.23
6.72	0.311	0.257	0.473	0.284	0.311
7.57	0.311	0.203	0.446	0.338	0.284
0.284	0.311	0.879	0.46	0.419	2.26
0.852	0.311	0.352	0.352	0.379	0.352
0.5	0.311	0.243	0.203	0.879	0.203
0.338	0.311	3.84	4.5	0.338	0.257
0.27	0.311	0.338	0.297	0.297	0.798
1.19	0.311	0.811	0.324	0.433	0.392
1.53	0.297	0.595	0.27	0.419	0.446
0.744	0.297	0.419	1.81	0.284	1
0.216	0.297	1.3	0.216	0.311	1.35
0.987	0.297	0.324	0.27	0.527	0.635
1.76	0.297	0.379	0.406	1.07	0.284
0.27	0.297	0.487	1.23	0.541	0.311
0.433	0.297	0.46	0.257	0.446	2.11
0.297	0.297	2.39	0.514	0.243	0.419
0.352	0.297	0.865	0.717	0.419	0.717
0.257	0.297	0.473	0.27	0.338	0.419
0.243	0.297	0.311	0.554	8.91	0.487
0.297	0.297	0.69	0.392	0.23	0.27
0.243	0.297	0.46	0.243	0.581	0.73
0.23	0.297	0.419	0.811	0.311	0.906
0.338	0.297	0.379	0.852	0.635	0.392
3.75	0.297	0.352	0.311	0.243	0.527
0.27	0.297	0.203	0.338	0.297	0.338
0.203	0.297	12.7	0.203	0.27	0.338
0.27	0.297	0.216	0.338	1.64	0.352
2.19	0.284	0.581	0.23	0.392	0.311
0.324	0.284	0.216	0.5	0.203	0.581
1.1	0.284	0.243	0.919	0.581	0.487
0.5	0.284	0.203	0.419	0.324	0.419
0.284	0.284	0.784	0.379	0.243	0.717
0.311	0.284	1.23	0.338	0.203	0.284
1.92	0.284	0.257	0.284	0.703	0.352
0.284	0.284	0.365	0.46	0.23	3.96
0.257	0.284	0.392	0.595	0.406	0.27
0.216	0.284	0.622	0.23	0.96	0.541
0.311	0.284	0.406	0.23	0.27	0.27
0.757	0.284	0.662	0.676	0.365	1.77
0.284	0.284	0.311	0.311	0.216	0.324
0.676	0.27	0.257	0.771	5.58	0.46
0.581	0.27	0.23	0.216	0.203	0.338
0.46	0.27	0.784	0.46	0.203	0.838
0.216	0.27	0.649	0.46	1.87	0.338
0.311	0.27	0.243	0.23	0.297	4.22
1.99	0.27	0.392	0.352	0.243	3.26
0.433	0.27	0.487	0.771	0.825	0.23
0.338	0.27	0.46	0.838	0.311	8.4
0.365	0.27	0.419	0.324	0.243	1.32
0.392	0.27	0.243	0.757	1.08	0.392
0.527	0.27	0.284	4.39	7.41	2.83
0.243	0.27	1.58	4.68	0.297	0.46
0.243	0.27	0.933	0.811	2.97	1.6
0.203	0.27	0.284	3	0.243	3.65
5.44	0.27	0.946	0.771	0.46	0.473
0.203	0.27	0.419	3.65	1.08	1.32
0.257	0.27	0.379	0.554	0.527	0.46
0.703	0.27	0.392	3.87	0.798	0.297
0.284	0.27	0.203	0.406	0.352	0.352
0.554	0.257	0.243	0.27	0.352	1.01
0.825	0.257	0.527	0.487	0.527	0.514
0.96	0.257	0.433	2.15	0.433	0.406
0.297	0.257	0.203	0.717	0.23	0.203
0.392	0.257	0.811	0.487	2.1	1.07
0.243	0.257	0.541	1.31	1.64	1.34
0.243	0.257	1.58	1.11	0.5	0.771
0.798	0.257	4.93	1.3	1.38	0.595
0.433	0.257	0.297	0.392	0.379	0.919
0.352	0.257	0.892	0.23	2.38	0.5
0.23	0.257	0.23	1.43	0.514	0.243
0.568	0.257	0.324	0.338	5.5	0.662
0.406	0.257	0.419	0.514	0.473	2.6
0.257	0.257	0.446	0.352	0.487	0.568
0.622	0.243	0.406	0.338	0.284	0.297
0.284	0.243	0.392	0.919	0.635	1.23
0.798	0.243	0.487	0.379	1.23	0.514
0.243	0.243	0.487	0.717	0.865	1.47
0.297	0.243	3.41	0.338	0.297	0.676
0.757	0.243	0.811	0.324	0.27	0.554
0.257	0.243	0.973	0.5	0.608	0.568
2.57	0.243	1.64	0.5	2.57	0.514
0.703	0.243	0.811	0.27	2.03	3.43
0.771	0.243	0.487	1.89	0.5	0.865
0.243	0.243	0.69	0.879	0.514	0.406
0.324	0.243	0.717	0.27	0.392	0.338
0.568	0.243	1.3	0.203	0.216	0.27
0.433	0.243	0.243	0.635	0.595	1.55
0.243	0.243	0.419	0.27	0.27	2
0.257	0.243	0.541	0.23	1.69	4.76
0.379	0.243	0.392	0.203	1.5	3.8
0.757	0.243	1.14	0.311	0.203	0.798
0.933	0.243	0.365	0.649	0.216	3.19
0.365	0.23	0.784	0.825	0.365	3.77
0.352	0.23	0.257	0.324	0.257	1.76
0.297	0.23	0.311	4.62	6.33	0.27
1.74	0.23	0.365	1	0.203	0.338
0.446	0.23	0.473	0.284	0.243	0.311
0.243	0.23	0.311	0.216	0.487	0.324
0.257	0.23	0.419	1.23	0.324	0.216
0.284	0.23	0.433	0.23	0.216	2.96
0.257	0.23	0.662	1.14	0.27	0.243
0.203	0.23	0.852	0.243	0.5	0.297
0.541	0.23	1.1	0.338	0.243	0.257
0.23	0.23	1.03	1.26	0.352	0.5
0.581	0.23	0.257	0.338	0.865	0.203
0.635	0.23	0.203	0.433	0.203	0.23
0.324	0.23	0.243	0.987	0.27	0.5
0.46	0.23	0.352	0.27	0.243	0.946
2.65	0.23	0.297	0.379	0.297	0.23
1.28	0.23	0.662	0.284	0.798	0.568
0.406	0.23	0.243	0.919	0.46	0.216
0.23	0.23	0.527	0.297	0.27	0.27
0.257	0.216	0.649	2.06	0.554	0.27
0.297	0.216	0.338	0.365	0.595	0.676
0.216	0.216	1.28	1.23	0.311	0.23
0.203	0.216	0.784	0.243	0.324	0.5
0.27	0.216	0.487	0.365	0.933	0.203
0.203	0.216	1.42	0.243	0.324	0.297
0.297	0.216	0.649	0.216	0.243	0.284
0.838	0.216	0.243	0.243	0.608	0.284
0.608	0.216	0.581	0.257	0.865	0.811
2	0.216	0.392	1.12	1.78	0.203
0.338	0.216	0.257	0.879	0.23	0.203
0.257	0.216	0.487	0.811	0.216	0.243
0.257	0.216	0.23	0.203	0.27	0.203
0.352	0.216	0.96	0.419	1.45	1.18
0.446	0.216	0.216	0.23	2.06	0.514
0.46	0.216	0.514	0.622	1.78	1.32
0.23	0.216	0.392	0.379	0.311	0.771
0.243	0.216	0.311	0.608	0.243	0.203
1	0.216	0.284	5.29	0.946	2.93
0.784	0.216	0.568	3.95	0.324	0.243
0.744	0.216	2.42	0.676	0.23	0.852
1.28	0.203	1.42	0.879	0.216	0.379
0.379	0.203	0.365	1.42	0.838	0.419
0.514	0.203	0.392	0.311	0.473	0.27
1.27	0.203	0.608	2.24	0.365	3.73
0.392	0.203	1.04	1.26	0.352	0.27
0.446	0.203	0.284	3.76	1	0.297
0.352	0.203	2.64	0.622	1.19	0.514
0.433	0.203	0.203	0.243	1.81	0.446
0.27	0.203	0.771	0.514	0.514	0.433
9.34	0.203	0.284	0.5	0.297	0.203
1.27	0.203	0.297	1.08	0.216	0.744
2.92	0.203	0.243	0.662	0.203	0.433
0.23	0.203	1.47	0.23	1.16	0.392
0.23	0.203	0.324	0.216	0.203	0.23
0.392	0.203	0.23	0.622	0.243	0.324
0.771	0.203	0.581	0.568	0.203	3.66
0.419	0.203	0.284	0.446	0.257	0.203
0.216	0.203	0.27	0.703	0.23	0.541
0.811	0.203	0.419	0.433	0.23	0.27
0.203	0.203	0.419	0.514	0.216	0.744
0.365	0.203	0.243	0.311	1.41	0.717
0.595	0.203	1.05	0.379	1.55	0.541
0.676	0.203	0.379	0.554	0.297	0.379
0.987	0.203	0.446	0.433	0.352	0.257
0.717	0.203	0.487	0.433	0.284	0.23
0.703	0.203	0.324	0.676	2.93	0.243
0.352	0.203	0.838	0.216	0.324	0.216
0.433	0.243	0.257	0.23	0.23	0.338
20.9	0.365	0.23	2.03	0.311	0.311
0.297	0.23	0.203	0.216	0.203	0.392
0.257	24.07	0.365	0.433	0.27	0.379
2.14	0.514	0.216	0.243	0.27	0.297
0.865	0.243	0.257	0.757	0.419	0.338
0.433	0.514	0.676	0.365	2.74	0.554
0.852	0.216	0.608	0.433	0.676	0.243
0.635	0.203	1.3	1.69	0.297	0.662
0.73	4.84	0.622	0.608	0.27	0.216
0.946	0.419	0.23	0.203	0.622	0.257
0.216	0.243	0.568	0.46	0.608	0.973
0.419	0.284	0.5	0.23	0.338	0.324
0.257	0.419	0.311	0.622	0.23	1.1
0.23	0.69	0.419	0.906	0.216	0.446
0.257	0.527	2.45	0.352	0.406	1.15
2.47	0.5	1.42	2	0.96	1.01
0.338	0.933	0.284	0.284	0.419	0.946
1.08	0.216	0.27	8.04	0.257	0.311
0.608	0.352	0.243	0.446	0.243	1.32
0.324	0.297	0.365	0.973	1.18	0.527
0.919	0.23	0.324	0.379	0.541	0.216
0.23	0.257	0.717	0.324	0.311	0.203
0.906	0.352	0.338	0.69	0.541	0.433
0.69	0.297	0.676	0.419	0.216	1.41
0.379	0.257	0.784	0.284	0.365	0.879
0.473	0.284	5.38	0.284	0.216	2.14
0.203	0.811	0.311	0.919	0.27	0.433
0.23	0.203	3.5	0.392	1.35	1.24
0.744	0.865	0.23	0.406	0.23	1.07
0.46	1.26	0.284	0.703	0.473	0.216
0.473	0.473	0.622	0.352	1.39	0.676
0.73	0.744	0.324	0.514	0.216	0.216
0.635	2.11	0.419	0.311	0.798	0.257
0.433	0.473	0.23	1.37	2.31	2.06
0.608	0.581	0.744	0.717	1.05	1.08
0.297	1.47	0.784	0.297	1.45	1.24
0.352	0.446	0.284	1.08	0.284	0.771
0.406	0.257	0.879	1.23	1.34	0.46
0.203	1.16	2.04	0.581	1.27	0.352
0.257	0.352	0.216	0.284	0.324	1.22
0.23	0.906	0.365	0.879	0.257	0.23
0.257	0.257	1.01	0.243	0.892	0.216
0.419	0.473	0.203	0.216	7.06	0.257
0.514	0.568	0.311	0.27	0.96	0.23
0.243	0.216	1.26	0.338	0.203	0.662
0.717	0.203	0.879	1.5	1.43	0.365
0.203	0.568	0.96	0.27	4.76	0.352
0.771	0.676	0.527	0.608	1.76	2.14
0.514	0.784	0.473	0.933	0.46	0.311
0.297	0.284	0.311	4.26	0.311	0.216
0.541	0.973	0.554	0.216	0.771	0.311
0.311	0.216	0.311	4.16	0.622	4.1
0.203	0.352	1.37	0.243	0.825	0.216
0.581	0.297	0.243	0.662	0.433	0.554
0.473	0.284	0.446	0.865	0.622	0.257
0.284	0.284	0.203	0.216	0.622	0.297
0.352	2.08	0.297	0.662	0.23	0.46
1.76	0.5	0.216	0.311	1.35	2.65
0.324	0.46	0.257	2.12	0.338	1.46
0.365	1.87	0.676	0.446	0.365	0.324
0.243	0.203	0.311	0.527	0.257	0.338
0.243	0.203	0.662	0.216	0.338	0.527
0.392	0.203	0.27	1.22	0.365	0.284
0.608	0.554	0.23	0.216	0.541	2.01
0.297	0.744	0.541	0.284	0.203	0.662
0.433	0.541	1.27	1.41	0.406	0.473
0.203	0.27	0.216	1.99	0.662	2.91
0.379	0.879	0.798	3.54	0.392	0.865
0.27	1.15	0.554	0.297	0.919	0.216
0.216	2.08	0.446	0.27	0.392	0.527
0.554	0.352	1.43	0.554	0.446	0.581
0.27	2.56	0.541	9.64	0.324	1.11
0.324	0.487	0.23	0.324	0.73	0.203
0.297	0.324	0.203	0.365	0.46	0.635
0.433	0.352	1.23	0.568	0.338	0.243
0.365	0.23	0.5	0.987	0.433	0.365
0.69	0.514	1.27	0.487	0.757	0.284
0.433	0.352	2.19	0.338	0.352	0.635
0.527	0.284	1.04	0.379	0.514	0.297
1.51	0.771	0.514	0.379	0.473	0.311
0.203	0.635	0.662	0.216	0.541	0.203
0.243	0.216	0.392	0.324	0.216	1.65
3.7	0.216	1.88	0.216	0.324	3.26
0.798	2.85	0.216	0.392	0.635	0.365
0.243	0.311	0.662	0.297	1.01	0.338
0.433	0.392	0.23	0.216	0.514	0.406
0.297	0.771	1.35	0.744	2.06	0.5
0.284	0.338	1.23	0.243	0.446	3.65
0.243	0.392	0.311	0.338	0.554	0.527
0.608	0.311	0.297	0.406	0.473	1.27
0.27	0.798	1.49	0.203	1.46	0.798
0.338	0.46	0.203	0.798	0.216	1.38
0.784	0.473	0.433	0.392	0.216	0.365
0.446	0.473	0.514	0.419	0.784	0.433
0.541	4.88	2.04	0.23	5.03	0.838
0.324	0.216	0.216	0.865	5.1	0.365
0.608	0.352	1.57	0.892	0.243	0.203
0.216	0.703	1.04	0.243	0.257	0.284
0.446	0.46	0.919	0.23	0.203	0.392
0.419	0.257	0.338	0.216	2.49	0.433
0.23	4.76	0.446	0.23	1.43	0.284
0.23	0.297	0.27	0.257	0.446	0.865
0.568	0.311	0.203	0.446	0.284	0.379
0.757	0.27	0.919	0.487	0.297	0.257
0.784	0.27	0.392	0.703	1.15	0.379
0.27	0.365	0.676	0.311	0.527	0.379
0.284	0.338	1.07	0.311	0.392	0.906
0.297	0.379	0.514	0.379	2.69	0.284
0.608	0.284	0.446	0.284	0.243	1.04
0.23	0.216	0.446	0.473	1.03	0.541
0.406	0.662	1.12	0.676	0.514	0.27
0.216	0.852	0.338	0.46	0.203	0.203
0.406	0.392	0.419	0.243	0.46	0.487
0.23	0.27	0.284	0.379	0.27	3.33
0.257	0.352	0.622	0.203	0.257	0.338
0.419	0.243	1.54	0.676	0.297	0.365
0.203	0.473	0.338	0.365	0.433	0.216
0.23	0.473	1.68	1.43	0.879	0.379
0.352	2.45	0.297	0.324	0.419	1.1
0.284	0.554	5.34	0.649	0.541	0.541
0.216	0.216	0.216	0.23	1.92	0.649
0.27	1.11	32.23	0.379	0.23	0.69
0.243	0.216	0.27	0.352	0.297	0.203
0.487	0.27	1.04	0.73	0.919	0.352
0.27	0.892	0.284	0.46	0.216	0.676
0.581	0.203	0.216	0.216	2.31	0.23
0.284	0.338	0.23	0.595	0.852	0.23
0.338	0.879	0.392	0.311	0.487	0.568
0.568	0.23	2.3	0.392	2.46	0.297
0.257	0.96	0.419	1.35	0.27	1.04
0.311	0.96	3.12	0.46	0.662	0.257
0.203	1.14	0.365	0.284	0.987	0.419
2.12	2.46	0.243	1.28	2.8	0.257
0.352	0.243	2.42	0.473	0.595	6.94
0.203	0.5	0.419	0.69	0.216	0.825
0.514	0.473	0.365	0.419	1.22	0.46
0.365	0.473	0.581	0.365	0.23	0.203
0.379	0.23	0.771	0.243	0.27	1.16
0.257	0.69	0.46	0.541	0.324	0.324
0.46	0.352	0.311	0.324	0.379	1.14
0.284	6.76	0.365	0.527	0.406	0.392
0.27	0.203	0.69	0.919	0.96	1.74
1.41	1.31	0.297	0.23	0.757	0.203
0.46	0.392	0.311	0.527	0.311	6.19
0.324	0.406	0.987	0.419	0.446	0.297
0.243	0.406	1.01	0.527	0.243	0.892
1.58	1.8	0.865	0.379	0.257	0.406
0.69	0.324	0.406	0.203	0.311	0.284
0.703	0.311	0.311	0.216	0.297	0.96
0.27	0.892	0.23	0.365	0.23	0.379
3.11	0.622	0.838	0.338	0.243	0.216
0.608	0.297	1.35	0.419	0.69	0.649
0.297	0.419	0.46	0.608	0.608	0.203
0.311	0.27	0.717	0.392	0.203	0.27
0.365	0.243	6.64	1.34	0.27	0.473
0.216	0.527	0.23	0.203	0.27	0.865
0.23	0.365	0.608	0.216	0.987	5.99
0.297	0.324	0.622	0.446	0.203	0.203
2.46	0.554	1.11	0.203	0.419	0.23
1.31	2.88	0.635	0.257	0.203	0.649
0.27	0.514	0.284	0.284	0.311	0.27
0.581	0.23	0.879	0.284	0.311	0.581
0.771	0.635	0.257	0.622	0.514	0.541
0.392	0.581	0.338	1.08	0.5	0.392
2.22	0.69	1.85	0.216	0.825	2.93
0.23	0.27	0.46	5.66	0.23	0.581
0.406	0.662	0.622	0.487	0.297	0.216
0.338	0.243	0.23	0.297	9.27	0.243
0.338	0.216	1.04	0.216	0.527	0.23
0.662	0.473	0.703	0.23	0.243	1.37
2.37	0.649	1.07	0.838	0.243	5.58
0.838	1.93	1.69	0.811	6.31	1.39
0.23	1.66	0.297	0.595	1.07	0.257
0.27	1.26	0.203	0.446	0.46	0.73
0.392	0.203	0.203	0.825	0.595	0.487
0.392	2.37	0.406	0.554	0.27	1.46
0.216	0.257	0.365	0.243	0.23	1.96
0.324	0.324	0.852	0.352	0.446	0.297
0.825	0.811	1.46	0.379	0.473	0.203
0.284	0.365	1.76	0.635	0.297	0.27
0.73	0.23	0.297	0.595	0.5	1.8
0.284	0.23	0.946	0.257	0.257	0.311
0.581	0.243	0.23	1.95	0.243	0.27
0.514	0.744	0.297	0.324	0.622	0.257
0.392	0.392	0.257	0.487	1.19	0.865
0.392	0.324	0.703	1.11	0.203	1.66
0.487	2.12	0.284	0.419	3.07	0.392
0.352	0.365	1.43	1.12	4	0.365
0.919	1.89	0.392	1.45	0.365	1.11
0.243	0.541	0.852	0.473	0.203	0.892
0.23	0.5	0.852	0.514	0.622	0.216
0.216	1.07	0.216	0.297	0.352	0.27
0.46	0.284	0.243	0.352	0.662	0.324
0.865	2.64	1.78	0.662	0.46	0.541
0.69	2.99	0.284	0.297	0.771	0.203
1.51	0.487	0.865	0.879	0.324	0.257
0.392	0.365	0.554	0.203	0.392	1.57
0.216	0.23	0.635	0.23	0.203	0.243
1.6	0.27	0.879	0.216	0.23	0.392
0.744	0.243	0.379	0.216	0.662	0.487
1.51	0.284	0.5	0.365	0.324	0.811
0.46	0.379	0.635	2	0.757	2.62
0.514	0.338	0.243	0.243	0.338	5.65
0.541	0.311	0.216	0.257	0.446	1.68
0.243	0.811	0.838	0.284	1.12	0.216
0.865	0.865	0.257	0.203	0.297	0.257
0.257	0.257	0.919	0.46	0.216	4.46
0.27	0.365	1.08	0.825	0.798	0.311
0.487	0.365	1.39	1.12	0.744	0.257
0.419	0.487	0.243	0.203	0.257	0.203
0.23	0.757	0.216	0.69	0.284	0.324
0.297	0.406	2.08	1.3	0.284	0.392
0.257	0.203	0.649	0.879	0.419	0.892
0.203	0.622	0.473	0.446	3.16	0.352
0.446	0.433	0.46	1.07	0.419	0.419
0.203	1.91	1.55	0.825	2.79	0.973
0.27	0.23	0.406	0.838	0.919	0.406
0.379	0.203	0.514	0.216	0.784	0.514
0.216	0.23	0.392	0.433	3.95	0.203
0.23	0.662	0.284	0.662	0.284	0.203
0.27	0.352	1.1	0.703	0.297	0.568
0.419	0.338	0.676	0.541	0.27	0.419
5.62	0.257	0.69	0.352	0.892	0.243
0.257	0.568	0.568	0.216	0.311	0.27
0.311	0.284	0.879	0.216	7.11	0.69
0.27	0.46	1.38	1.24	0.527	0.406
0.635	0.297	0.608	0.365	0.514	1.78
0.311	0.203	0.69	0.216	0.433	1.12
0.203	0.284	2.73	0.581	0.406	0.581
2.15	0.243	0.676	0.284	0.297	0.23
0.284	0.257	1.11	0.311	0.257	9.38
0.216	0.216	0.487	2.14	0.23	0.541
2.08	0.324	0.446	0.581	0.338	2.53
0.27	0.216	2.03	0.203	0.487	0.324
0.284	0.392	0.825	0.568	1.8	1.01
2.96	0.73	0.297	1.11	0.243	0.46
0.771	0.406	0.622	2.14	0.352	0.946
0.324	0.23	0.216	0.406	0.27	0.284
0.649	5.37	0.23	0.541	0.419	0.243
0.825	0.906	0.419	0.662	0.744	0.581
0.203	0.473	0.919	0.23	0.527	0.406
0.203	0.541	0.73	0.338	0.203	0.284
0.379	0.203	0.352	0.257	2.96	0.243
0.216	0.352	0.257	0.311	0.216	0.243
0.419	0.338	1.04	0.257	0.257	0.257
0.23	0.284	0.297	0.243	0.514	0.433
0.243	0.757	0.608	0.649	1.46	0.541
0.406	1.46	0.243	0.379	1.07	0.352
0.379	0.69	0.297	0.284	0.798	0.203
0.203	0.73	0.703	0.541	0.392	3.08
0.649	0.703	0.23	0.379	8.33	0.608
1.03	0.365	0.919	0.27	0.203	1.45
0.352	10.32	0.568	0.379	0.446	1.76
1.19	0.284	0.257	0.203	0.23	0.757
0.352	0.933	0.798	0.27	0.608	4.95
0.514	0.622	0.27	0.23	0.433	1.73
0.257	0.27	0.541	0.433	0.771	3.23
0.23	0.446	0.649	4.5	2.68	2.23
0.69	0.811	0.352	0.446	0.216	1.64
0.5	0.257	0.703	0.203	0.744	3.57
0.324	0.257	0.365	0.324	0.23	0.703
0.257	17.21	0.46	0.365	0.23	3.61
0.338	0.608	1.16	1.18	0.541	0.906
1.8	0.284	0.243	0.906	1.31	0.297
0.649	0.419	0.473	0.568	0.5	0.216
0.717	0.311	0.946	0.365	0.257	0.622
0.27	0.257	0.419	0.419	0.338	0.406
0.203	0.27	0.243	1.83	1.42	0.203
0.433	2.47	0.649	1.53	0.324	0.662
0.324	1.03	0.365	1.14	0.487	2.07
2.22	0.311	0.379	0.311	0.284	6.61
1.99	0.352	0.352	2.47	1.37	0.433
0.581	0.581	0.203	0.324	0.784	2.46
0.595	0.514	0.406	0.473	0.297	0.27
0.216	4.27	0.27	1.42	0.744	0.717
0.392	0.203	0.284	0.203	1.22	0.284
0.635	0.5	0.311	0.297	0.595	0.987
0.324	1.88	0.514	1.49	0.892	0.392
0.27	0.23	0.757	0.46	0.365	3.87
0.676	2.87	0.27	0.514	0.297	3.3
0.243	0.392	0.216	0.622	0.23	0.284
0.744	3.43	0.257	0.879	0.514	1.6
0.257	0.46	1.55	2.77	7.72	0.487
0.717	0.473	1.01	1.03	3.14	4.91
0.487	0.311	0.527	0.784	0.257	4.54
0.46	0.297	0.324	0.527	0.446	0.662
0.284	0.419	0.203	0.243	0.311	0.96
0.27	0.324	0.352	0.906	0.649	0.419
0.446	0.203	0.595	0.203	0.649	1.54
0.392	0.216	0.473	1.27	0.392	2.19
1.34	0.23	0.946	0.257	0.284	0.541
0.338	1.22	0.297	0.23	0.324	2.23
0.203	0.703	0.297	0.744	0.284	2.43
0.784	0.352	0.257	0.379	0.365	1.57
0.27	0.379	0.257	0.311	0.771	0.311
0.203	2.27	0.568	0.798	0.216	1.11
0.27	0.338	1.18	0.541	0.23	1.19
0.446	1.76	0.284	0.649	0.216	6.07
0.243	0.879	0.392	0.338	0.216	8.83
0.23	0.23	0.5	0.257	0.527	0.311
0.879	0.352	0.324	0.324	0.338	0.757
0.243	5.45	0.811	0.46	0.649	0.662
0.311	0.203	0.798	0.662	0.352	0.203
1.47	0.608	0.676	0.568	0.284	1.05
0.27	0.297	0.46	0.933	0.419	2.66
0.406	0.297	0.338	0.216	0.297	0.243
0.338	0.243	0.257	2.65	1.07	5.3
0.662	0.203	0.568	0.257	0.27	0.203
0.392	0.379	2.15	0.216	0.216	0.338
0.69	0.324	0.352	0.487	0.216	0.622
0.406	0.514	1.97	0.27	0.419	0.392
0.216	0.703	0.46	1.18	0.257	1.69
0.23	0.365	0.297	0.5	0.203	1.5
0.216	0.487	1.69	0.554	0.46	1.92
0.5	0.324	1.03	3.27	0.419	1.05
0.987	1.34	3.37	0.946	0.203	0.392
0.581	0.649	0.446	0.69	0.365	1.27
0.608	3.81	0.527	0.216	0.649	3.14
0.554	0.216	2.15	0.27	0.541	3.2
0.379	0.203	0.379	1.12	0.27	0.243
1.19	0.433	1.45	0.23	0.297	0.27
0.838	0.203	0.23	2.7	0.216	1.31
0.514	0.23	0.27	3.16	0.257	1.84
0.379	0.23	0.879	0.433	0.473	5.06
1.51	0.595	2.7	0.365	0.46	2.83
0.338	0.27	1.37	0.433	0.27	0.338
0.324	0.487	1.66	1.78	1	0.27
0.46	0.581	0.473	0.554	6.07	2.15
0.365	0.365	1.54	0.379	0.324	0.379
0.203	1.15	4.38	0.297	0.473	0.46
0.203	0.23	0.352	0.744	0.406	1.31
9.49	0.257	0.717	0.203	0.784	0.73
9.32	6.95	1.7	0.811	0.257	0.324
8.54	0.568	0.73	0.27	0.243	0.608
8.02	1.85	2.12	2.27	0.527	8.77
7.88	0.297	1.23	1.42	0.257	0.865
7.48	9.04	0.392	0.771	0.257	1.87
7.48	0.608	0.595	0.581	0.703	0.297
7.19	0.338	1.19	0.243	0.379	1.01
6.98	1.43	0.257	0.473	0.771	1.58
6.64	1.45	0.757	0.23	0.23	1.04
6.6	0.757	6.49	0.311	0.446	1.34
6.58	0.379	0.608	0.649	0.23	0.649
6.48	5.31	0.919	0.784	0.216	2.27
6.25	0.257	2.72	0.216	0.27	6.39
5.56	0.324	0.352	0.487	0.243	5.18
5.41	1.19	0.581	0.568	0.203	2.41
5.16	0.257	0.771	2.04	0.23	2.58
5.12	0.527	3.53	2.77	0.338	4.34
4.75	0.5	0.554	2.22	0.284	1.68
3.97	7.58	0.906	0.203	0.216	0.946
3.93	0.23	6.15	0.581	0.203	1.68
3.92	9.37	1.16	0.203	0.554	0.243
3.87	0.284	0.784	0.338	0.311	0.662
3.8	2.01	4.12	0.203	0.541	1.72
3.14	0.203	0.879	0.324	1.22	0.284
3.07	0.352	4.85	1.42	1.53	2.24
3.03	0.446	0.487	0.297	0.446	0.284
2.96	0.243	0.324	0.216	1.15	4.07
2.89	0.203	0.203	1.43	0.757	1.15
2.89	0.338	2	7.63	0.23	0.771
2.87	0.243	0.473	2.06	0.473	0.23
2.87	0.243	0.473	1.12	0.581	1.12
2.62	0.392	0.324	0.338	0.257	1.45
2.61	0.433	0.5	0.514	0.676	0.419
2.58	1.18	0.23	0.338	2.69	0.635
2.54	0.5	0.446	1.5	1	2.39
2.49	0.514	0.352	0.946	1.14	0.487
2.42	0.811	0.216	0.324	0.838	0.324
2.38	1.22	0.433	0.392	0.973	0.243
2.37	0.257	0.365	0.297	0.919	0.46
2.35	4.73	0.338	0.73	0.554	0.514
2.34	0.203	0.284	0.757	0.554	0.5
2.33	0.365	0.433	2.5	1.34	0.392
2.31	0.216	0.581	0.352	0.257	0.243
2.28	0.338	2.16	0.771	0.419	0.284
2.28	1.16	1.14	0.487	0.27	0.284
2.27	0.46	1.81	0.825	1.11	0.284
2.22	0.771	0.946	0.216	1.18	0.406
2.14	0.554	0.406	0.595	0.46	0.257
2.11	0.433	0.216	0.203	0.96	0.365
2.03	0.446	0.5	0.5	0.257	0.568
1.92	0.946	0.284	0.324	0.297	0.406
1.91	0.568	2.64	0.23	0.419	0.514
1.89	0.297	0.406	1.14	0.662	0.865
1.89	1.1	0.5	0.243	0.257	0.811
1.89	0.257	1.34	2.57	2.06	0.23
1.88	0.27	0.446	0.392	1.38	0.379
1.87	0.541	0.324	1.1	0.365	0.73
1.87	0.243	1.01	1.8	0.419	2.53
1.84	0.23	0.203	0.284	0.216	0.649
1.83	0.541	0.649	0.379	0.825	0.257
1.77	0.771	0.703	3.12	0.216	0.324
1.77	1.05	0.23	0.243	0.852	0.338
1.74	0.433	0.324	0.23	0.284	0.23
1.7	0.243	0.419	1.41	0.338	4.34
1.7	0.324	0.243	0.27	0.527	0.243
1.69	0.676	0.5	0.243	0.595	0.473
1.69	0.338	0.27	0.392	0.216	0.338
1.68	0.365	0.635	1.89	0.27	0.568
1.66	0.27	0.608	0.987	8.88	7.06
1.65	0.27	2.47	0.811	0.365	1.07
1.65	0.23	0.419	0.595	1.57	0.243
1.6	0.324	0.284	0.352	3.3	0.433
1.6	1.97	0.216	0.243	2.5	0.554
1.58	0.324	0.23	0.852	0.243	0.311
1.58	0.554	0.446	1.19	0.284	0.473
1.55	0.257	0.365	0.365	0.27	0.216
1.55	0.406	0.784	1.18	0.243	0.203
1.54	0.379	0.5	0.23	0.284	0.297
1.5	0.392	0.284	0.203	0.243	1.03
1.5	0.811	0.514	0.203	0.338	0.541
1.47	0.257	0.554	5.95	0.284	0.635
1.47	0.541	0.338	0.338	0.608	0.352
1.46	0.27	0.69	0.635	0.514	0.297
1.45	1.27	0.527	0.69	0.933	0.27
1.45	0.662	0.919	0.811	0.446	0.392
1.43	0.446	0.514	0.554	0.406	0.297
1.42	0.297	0.284	0.568	0.811	0.297
1.42	0.595	0.568	0.257	1.64	0.717
1.42	0.744	0.311	0.243	1.26	0.23
1.42	0.906	0.338	0.284	0.284	1.88
1.42	0.784	2.68	0.338	0.243	0.433
1.42	0.352	0.5	0.324	0.23	0.392
1.41	0.662	0.852	3.31	0.338	0.216
1.39	3.04	0.46	5.07	0.973	2.47
1.39	0.5	1.2	0.771	0.27	1.61
1.39	1.7	0.203	2.49	0.798	0.379
1.38	1.07	0.243	2.31	0.23	0.203
1.37	0.27	0.581	0.352	3.29	0.324
1.37	0.514	0.324	0.243	0.662	0.419
1.3	0.324	0.365	0.527	0.919	2.91
1.3	0.473	1.64	0.243	0.595	0.216
1.3	3.23	0.23	0.717	0.906	0.919
1.28	0.243	0.203	0.852	0.554	0.392
1.27	0.243	0.352	0.23	0.446	1.97
1.26	2.37	0.406	0.419	1.31	1.15
1.26	0.284	0.771	0.406	0.73	0.216
1.26	1.18	2.24	0.23	0.216	0.892
1.24	0.338	0.757	0.892	0.324	0.338
1.23	0.216	0.27	0.243	4.22	0.703
1.22	0.446	0.379	0.541	0.473	0.419
1.22	0.311	0.906	0.284	0.379	3
1.22	1.18	0.365	0.216	1.57	0.446
1.19	0.879	0.338	0.203	1.01	0.527
1.19	0.825	0.297	0.284	1.57	1.51
1.18	1.04	0.352	0.406	0.392	1.3
1.16	0.338	0.352	1.83	2.42	0.568
1.16	0.379	0.284	0.96	0.23	0.257
1.15	0.987	0.216	0.257	0.324	0.406
1.15	0.297	0.257	0.406	1.2	0.635
1.14	0.243	0.906	0.216	0.203	0.96
1.14	0.446	0.703	0.676	0.311	0.541
1.11	0.257	0.379	2.28	0.392	0.216
1.11	0.203	0.203	0.203	0.203	0.69
1.1	0.284	0.69	0.203	0.379	0.446
1.1	0.406	1.58	0.487	0.324	1.05
1.1	1.24	1.12	0.46	1.84	0.69
1.08	0.257	0.46	0.825	0.365	1.08
1.08	2.35	1.23	0.5	0.23	1.5
1.08	0.946	0.973	0.203	0.852	0.649
1.07	0.771	0.203	0.338	0.324	0.243
1.05	0.487	0.473	0.27	0.216	0.257
1.05	0.311	0.243	6.62	0.392	0.379
1.05	0.203	0.338	0.297	0.243	0.649
1.05	0.27	0.635	0.352	0.69	1.92
1.04	0.338	0.284	1.07	0.352	0.433
1.04	2.39	1.78	0.649	0.284	0.581
1.03	0.311	0.23	1.73	0.433	0.352
1.03	0.27	0.365	0.798	0.311	0.717
1.03	0.203	1.16	0.284	0.5	1.77
1.03	0.216	0.757	0.338	0.392	1.37
1.03	0.324	0.96	0.284	0.446	0.379
1.01	0.257	0.243	0.581	0.27	0.46
1	0.581	0.203	0.433	0.46	0.243
1	0.243	3.53	0.203	0.203	2.07
1	0.216	1.03	0.297	0.23	0.554
0.987	0.365	0.203	0.527	0.216	0.203
0.973	0.541	0.243	0.216	0.595	1.27
0.973	0.338	0.352	5.26	0.203	0.243
0.973	0.446	0.473	0.568	0.392	0.243
0.96	0.96	0.243	0.406	0.338	0.568
0.96	0.46	0.27	0.216	0.257	0.514
0.96	0.338	0.392	0.297	2.16	0.676
0.96	0.216	0.96	0.257	0.676	0.297
0.946	0.216	0.216	0.527	0.649	0.27
0.946	3.6	1.11	1.01	0.933	0.284
0.933	0.365	0.27	0.392	0.311	0.406
0.919	0.581	1.1	1.19	0.243	0.379
0.906	0.311	0.216	0.23	0.203	0.311
0.906	0.622	0.203	0.324	0.622	0.297
0.892	0.338	0.284	0.257	2.5	0.473
0.892	0.568	1.8	3.04	0.27	0.243
0.892	0.5	0.568	0.622	0.5	0.284
0.892	0.203	1.45	1.74	0.216	0.324
0.879	0.5	0.514	0.365	0.338	0.635
0.879	0.352	0.203	0.23	0.379	0.892
0.865	0.324	0.27	0.203	2.28	0.987
0.865	0.297	0.216	0.595	1.92	0.703
0.865	0.406	0.338	0.216	2.22	0.203
0.865	0.216	1.11	0.297	0.284	0.473
0.865	0.352	0.203	0.23	0.338	3.62
0.865	0.27	0.23	1.81	0.338	1.41
0.865	0.297	0.257	0.379	0.568	0.297
0.865	0.243	1.24	0.203	0.608	0.203
0.852	0.311	0.216	0.297	0.311	0.27
0.852	0.352	1.87	0.852	0.352	0.216
0.852	0.203	0.433	0.23	0.352	1.77
0.852	0.27	0.243	7.48	0.324	0.446
0.852	0.365	0.379	0.243	1.54	1.28
0.838	0.825	0.379	0.798	2.01	0.338
0.838	0.433	0.297	0.23	0.243	0.23
0.838	0.23	0.324	0.203	0.554	0.676
0.825	0.365	0.365	1.69	0.338	0.338
0.825	0.46	0.257	0.473	0.203	0.23
0.825	0.23	0.392	0.446	0.297	0.581
0.825	2.23	1.01	0.311	0.554	0.473
0.825	4.49	0.365	2.68	0.379	0.568
0.811	0.717	0.446	0.284	0.852	0.338
0.811	0.203	1.19	0.73	0.487	1.24
0.811	0.379	0.892	0.433	0.541	1.42
0.811	0.487	0.297	0.392	0.216	0.446
0.811	0.324	0.257	1.14	0.744	1.24
0.811	0.473	0.203	0.352	2.7	5.54
0.798	1.11	1.89	0.973	2.2	0.216
0.798	0.744	0.311	0.23	0.514	0.311
0.784	0.243	0.446	0.419	0.23	0.23
0.784	0.257	1.78	0.852	0.338	0.23
0.784	0.203	1.01	0.987	1.38	0.419
0.771	0.23	1.96	0.473	0.433	0.243
0.771	0.365	0.919	0.987	0.216	0.446
0.771	0.433	8.44	0.216	0.297	1.14
0.771	0.568	1.53	0.676	1.72	2.77
0.771	0.27	1.08	0.243	0.784	0.27
0.771	0.365	1.01	0.23	0.352	1.62
0.771	0.311	5.02	0.27	0.23	0.311
0.757	0.473	3.14	0.203	0.311	0.257
0.757	0.554	0.568	0.581	0.284	0.825
0.757	0.352	0.919	0.757	0.257	0.27
0.757	0.297	0.541	0.203	0.595	0.744
0.744	0.311	0.771	0.284	1.37	0.27
0.744	0.203	0.798	0.243	0.568	1.32
0.744	0.257	0.811	0.257	0.568	0.622
0.73	0.216	0.514	0.946	1	0.608
0.73	0.203	0.933	0.257	3.58	0.243
0.73	0.23	0.919	0.23	0.365	0.243
0.717	0.662	0.892	1.15	0.27	5.6
0.717	0.243	0.676	0.568	0.473	0.27
0.717	0.379	0.825	0.73	0.311	4.1
0.717	0.365	2.79	0.203	0.392	0.73
0.717	0.203	0.703	0.892	0.879	1.08
0.717	0.365	0.514	3.91	0.311	0.216
0.717	0.216	0.676	1.55	0.297	0.324
0.717	0.446	0.69	0.717	0.257	0.352
0.717	2.89	1.11	0.379	0.338	0.365
0.717	0.352	1.66	0.257	0.406	1.18
0.717	0.865	1.38	0.284	1.97	0.649
0.703	0.311	0.69	0.608	0.473	0.365
0.703	0.216	5.07	0.216	0.73	0.297
0.703	0.487	2.39	0.73	1.37	0.23
0.69	0.243	0.906	0.46	0.649	0.825
0.69	0.5	1.16	2.96	0.406	0.73
0.69	0.568	1.18	0.487	1.27	0.297
0.69	1	2.12	1.04	0.23	1.05
0.676	0.311	0.554	0.352	0.216	0.257
0.676	0.27	0.987	1.32	0.419	1.61
0.676	1.7	1.97	0.27	1.15	2
0.662	0.365	0.554	0.46	0.203	0.311
0.662	0.676	0.784	0.608	0.365	0.257
0.662	0.27	3.49	1.41	0.5	0.257
0.662	0.879	0.554	0.216	0.433	0.203
0.662	0.216	1.3	0.649	0.487	0.203
0.649	0.879	6.52	1.23	0.406	0.324
0.649	0.46	0.595	0.27	0.392	0.27
0.649	0.771	0.5	0.392	0.27	0.311
0.649	0.365	0.757	1.05	0.203	0.243
0.649	0.257	2.54	0.622	0.243	0.554
0.649	0.257	3.64	0.608	0.243	1.2
0.649	0.324	0.879	0.771	0.203	1.57
0.635	0.595	14.4	0.203	0.23	0.5
0.635	0.284	1.37	0.365	0.297	0.69
0.635	1.69	0.514	1.54	0.324	0.46
0.635	0.541	0.933	0.446	0.203	0.27
0.635	0.419	3.29	0.73	0.352	0.649
0.622	0.338	0.946	0.676	0.27	0.379
0.622	1.47	12.98	0.324	0.216	0.27
0.622	0.771	0.919	1.16	0.338	0.5
0.622	0.257	1.34	0.297	0.825	1.32
0.622	0.946	0.838	0.446	0.906	0.487
0.622	0.243	0.568	0.203	0.433	0.257
0.622	0.243	0.622	0.243	0.216	0.352
0.622	0.23	0.933	0.987	0.257	4.39
0.622	0.311	0.541	0.284	0.595	7.1
0.622	0.46	0.784	0.433	0.379	0.216
0.608	0.324	0.595	1.88	0.203	0.243
0.608	0.919	0.23	0.608	0.635	5.81
0.608	0.73	0.5	0.757	0.243	0.216
0.595	0.203	0.257	0.379	0.203	0.392
0.595	0.338	0.433	0.23	3.12	1.04
0.595	0.838	1.24	0.338	0.338	0.392
0.595	0.433	0.527	0.717	0.324	0.446
0.595	0.554	0.46	1.8	0.622	0.27
0.581	0.798	0.554	0.595	0.216	0.284
0.581	0.379	0.216	0.406	0.433	0.69
0.581	1.74	0.297	0.297	0.216	0.662
0.581	3.31	0.514	0.554	1.58	2.37
0.581	0.243	0.338	4.41	0.23	0.338
0.581	0.243	0.216	0.635	0.622	0.554
0.581	0.257	0.203	0.27	4.08	0.406
0.581	0.73	0.352	2.66	0.311	0.5
0.581	0.27	0.46	0.257	2.64	0.662
0.568	0.311	0.257	2.54	7.03	0.27
0.568	0.311	0.257	0.203	0.392	0.352
0.568	0.5	0.541	0.635	0.311	0.392
0.568	0.203	0.473	0.514	0.311	0.487
0.568	1.3	0.27	0.608	0.744	0.311
0.554	1.11	0.608	3.96	0.216	0.338
0.554	0.243	0.46	0.73	0.352	0.568
0.554	0.514	0.568	0.243	0.257	6.14
0.554	0.581	0.216	0.568	0.96	0.338
0.554	0.27	0.203	0.919	0.27	0.284
0.554	0.392	0.527	0.69	1.26	0.203
0.541	0.216	1.34	0.392	0.216	0.554
0.541	0.324	0.852	0.608	0.365	0.649
0.541	0.297	0.352	0.324	1.26	0.811
0.541	0.216	0.473	0.324	0.946	0.487
0.541	2.68	0.5	0.608	0.297	0.23
0.541	1.23	0.433	0.554	0.568	1.03
0.541	0.257	0.946	1.24	0.419	0.379
0.541	0.27	0.419	0.554	0.554	1.61
0.541	0.365	0.203	0.608	2.95	0.379
0.541	0.216	0.784	0.906	0.73	0.392
0.541	0.825	0.973	0.635	1.77	0.203
0.527	0.69	0.311	0.27	2.56	0.27
0.527	0.243	0.27	0.419	0.595	0.216
0.527	0.622	0.284	0.419	0.392	0.324
0.527	0.379	1.41	0.257	0.23	0.311
0.527	0.541	0.311	0.257	0.23	0.216
0.527	0.311	0.46	0.568	0.338	0.338
0.527	0.297	0.365	0.622	0.297	0.284
0.527	0.311	1.47	0.338	0.352	1.12
0.527	0.433	0.297	0.69	0.257	0.311
0.527	0.392	0.487	0.297	0.419	0.243
0.527	0.473	1.37	0.352	0.608	3.14
0.514	0.216	0.581	1.27	0.216	0.284
0.514	0.27	2.42	2.04	0.852	1
0.514	0.257	0.216	0.406	0.284	0.5
0.514	0.514	0.487	0.243	0.257	0.419
0.514	0.257	0.352	0.297	0.649	0.473
0.514	0.27	0.379	4.5	0.216	0.27
0.514	0.46	0.23	4.15	0.23	0.216
0.514	0.216	0.433	0.324	0.744	1.11
0.514	0.406	0.865	0.581	0.527	1.64
0.5	0.284	0.46	1.16	0.257	0.365
0.5	0.5	0.243	0.406	0.216	0.446
0.5	0.487	0.284	0.257	1.92	2.04
0.5	0.23	0.473	0.203	0.595	0.311
0.5	0.892	0.324	0.96	1.19	2.33
0.5	0.23	1.3	0.419	0.203	0.243
0.5	0.284	1.08	2.19	0.297	0.784
0.5	0.973	1.76	0.257	0.379	0.311
0.487	0.352	0.324	0.392	0.527	0.446
0.487	0.365	2.49	0.379	0.23	0.473
0.487	0.744	0.203	0.568	0.446	0.297
0.487	0.703	0.771	0.257	2.3	0.906
0.487	0.717	1.41	0.446	0.23	0.635
0.487	1.15	0.906	0.352	0.338	0.798
0.487	0.622	1.1	0.365	0.514	0.933
0.487	0.581	0.23	1.1	0.216	1.24
0.487	0.568	0.406	0.203	0.446	0.419
0.487	0.284	1.37	0.946	0.243	0.243
0.487	0.608	0.27	0.216	0.203	0.203
0.487	0.23	0.392	0.23	0.203	0.717
0.487	0.811	0.324	0.703	1.43	0.338
0.473	1.41	0.203	1.01	0.352	0.203
0.473	0.676	0.608	0.27	0.595	0.203
0.473	0.635	0.649	0.622	0.23	0.419
0.473	1.05	0.635	0.243	0.257	0.203
0.473	0.243	0.825	0.595	0.595	1.23
0.473	0.311	0.46	0.284	0.933	1.54
0.473	0.284	0.433	0.798	0.581	0.324
0.473	0.203	0.933	0.514	0.433	0.838
0.473	0.649	0.243	1.47	0.243	4.04
0.46	0.379	0.284	0.46	0.433	0.825
0.46	0.662	1.35	0.338	0.203	0.473
0.46	0.243	0.5	0.324	0.662	0.257
0.46	0.365	0.311	0.216	0.257	0.203
0.46	2.41	0.216	0.595	0.284	0.352
0.46	0.635	1.46	0.257	0.243	1.2
0.46	0.568	0.203	1.47	0.23	0.311
0.46	0.284	0.216	0.46	0.284	0.635
0.46	0.297	0.717	0.595	0.257	0.838
0.446	0.987	0.297	0.446	1.88	0.487
0.446	1.53	1.72	1.1	0.27	1.05
0.446	0.649	1.64	0.203	0.338	1.11
0.446	0.284	0.446	0.987	1.28	0.392
0.446	0.554	0.365	0.676	0.23	0.473
0.446	0.96	1	0.541	0.379	0.216
0.446	0.46	0.433	0.257	0.27	1.58
0.446	0.46	0.933	0.622	0.27	0.73
0.446	0.5	0.243	0.987	0.23	1.5
0.446	0.27	0.419	3.53	0.243	0.257
0.446	0.203	0.352	0.581	8.53	0.406
0.446	0.243	0.987	0.392	0.216	0.257
0.446	0.338	1.47	0.406	0.257	0.324
0.446	0.608	0.297	0.352	0.771	0.27
0.446	0.297	0.825	0.852	0.352	0.392
0.446	0.324	0.257	0.5	0.297	0.473
0.446	0.811	3.99	0.392	0.811	0.581
0.433	1.04	0.284	0.446	0.825	1.1
0.433	0.297	2.26	0.541	0.257	0.257
0.433	0.46	0.284	2.34	0.662	0.5
0.433	0.297	0.257	0.527	0.419	0.46
0.433	0.23	1.7	1.05	0.284	0.243
0.433	0.527	0.324	0.568	0.744	0.311
0.433	0.297	0.69	2.96	0.554	0.324
0.433	0.243	0.23	5.83	0.352	0.514
0.433	0.406	0.216	0.203	0.433	0.879
0.433	0.527	0.676	0.906	0.257	0.284
0.433	0.243	2.15	0.311	0.297	0.379
0.433	0.324	0.554	1.45	0.433	0.203
0.419	0.243	0.406	0.257	0.635	0.297
0.419	0.676	0.27	0.216	0.69	0.46
0.419	0.635	0.379	0.243	2.54	0.257
0.419	0.352	0.392	0.257	0.541	0.311
0.419	1.23	0.392	0.365	0.216	0.257
0.419	0.541	0.216	0.419	0.433	0.297
0.419	0.352	0.446	0.216	0.514	0.392
0.419	0.514	0.243	0.649	0.717	1.88
0.419	0.46	0.608	0.297	0.257	0.23
0.419	0.203	0.284	0.987	0.865	0.622
0.419	0.514	0.69	0.622	0.23	0.473
0.419	0.297	0.717	0.27	0.203	1.81
0.406	0.514	2.18	0.419	0.284	0.487
0.406	0.257	0.73	0.514	0.27	0.379
0.406	0.311	0.906	0.622	1	0.352
0.406	0.284	0.284	0.352	1.38	1.1
0.406	0.419	0.96	0.284	0.216	1.2
0.406	0.203	0.487	1.05	0.5	0.365
0.406	0.324	0.379	1.32	0.311	0.568
0.406	0.446	0.216	1.18	0.73	1.14
0.406	0.243	0.514	0.46	0.527	0.324
0.406	0.324	0.203	1.85	2.64	0.433
0.406	0.23	2.16	0.365	0.257	0.608
0.406	0.27	1	0.365	0.676	8
0.392	0.5	1.24	0.554	0.297	0.352
0.392	0.203	0.257	0.324	0.257	0.27
0.392	0.365	0.838	0.568	0.392	1.72
0.392	0.379	0.243	0.919	0.297	0.406
0.392	0.784	0.595	1.5	0.216	0.338
0.392	0.23	0.243	0.717	0.433	0.284
0.392	0.595	0.554	0.311	0.243	3.69
0.392	0.257	0.216	1.15	0.338	0.216
0.392	0.717	0.379	0.27	0.203	0.284
0.392	0.243	0.23	0.514	0.879	0.419
0.392	0.365	5.37	1.16	0.865	0.446
0.392	0.446	0.243	0.23	0.203	0.838
0.392	0.622	1.38	1.47	0.541	0.338
0.392	0.23	0.203	2.93	1.23	0.406
0.379	0.243	1.32	0.608	0.365	0.527
0.379	0.757	0.635	0.243	0.203	0.216
0.379	0.243	0.284	1.01	0.324	0.365
0.379	0.311	0.203	0.784	0.257	0.243
0.379	0.419	0.216	0.554	0.324	0.811
0.379	0.23	0.257	0.27	0.433	0.406
0.379	0.352	0.257	0.203	0.46	0.297
0.379	0.46	0.23	2.37	0.284	0.27
0.379	0.987	0.554	0.23	0.622	0.243
0.379	0.352	0.919	0.338	0.311	1.51
0.365	0.27	0.352	0.297	0.852	1.1
0.365	0.879	0.406	0.987	0.243	0.257
0.365	0.257	1.53	0.379	0.243	0.352
0.365	0.487	0.798	0.987	0.23	0.243
0.365	0.352	1.28	0.311	0.23	0.69
0.365	0.243	0.554	0.392	0.27	0.392
0.365	0.46	1.58	2.39	1.6	0.379
0.365	0.284	0.27	0.284	0.284	0.27
0.365	1.3	0.433	0.243	0.297	0.406
0.365	0.433	0.649	0.338	0.203	0.581
0.365	2.18	0.338	0.243	0.23	0.216
0.365	0.297	1.15	0.23	1.26	4.93
0.365	0.446	0.676	0.352	1.24	0.392
0.365	0.243	0.27	0.23	0.243	0.203
0.352	2.33	0.473	0.216	0.23	1.73
0.352	0.487	0.297	0.284	1.83	0.473
0.352	0.324	0.203	0.554	0.392	0.257
0.352	0.243	0.284	1.7	1.15	0.419
0.352	1.72	0.311	0.311	0.379	0.446
0.352	0.473	0.311	0.568	0.379	0.784
0.352	0.243	1.18	1.15	2.84	1.62
0.352	0.676	0.825	0.297	1.19	0.23
0.352	5.39	0.203	0.96	0.433	0.365
0.352	5.16	0.622	1.2	0.473	0.257
0.352	3.56	0.446	0.406	0.473	1.81
0.352	3.07	0.311	1.2	1.23	0.46
0.352	2.96	3.14	0.284	0.541	0.27
0.352	2.68	0.919	0.297	0.757	0.622
0.352	2.01	0.487	0.311	0.838	0.662
0.352	1.74	0.27	0.392	0.297	0.473
0.352	1.72	0.784	0.324	0.554	0.216
0.338	1.69	0.324	0.23	0.473	0.933
0.338	1.68	0.852	0.406	0.662	0.419
0.338	1.68	0.352	0.46	0.257	1.01
0.338	1.51	0.527	0.406	0.5	0.27
0.338	1.41	0.216	0.676	0.933	3.2
0.338	1.37	0.473	1.31	0.243	0.23
0.338	1.35	0.297	0.216	1.15	1.08
0.338	1.26	0.676	0.446	0.919	0.676
0.338	1.2	0.257	0.933	0.297	3.53
0.338	1.18	0.311	0.352	1.27	0.406
0.338	1.14	0.23	0.216	0.825	0.338
0.338	1.14	0.487	0.757	0.324	0.514
0.338	1.1	1.39	2.08	0.216	1.58
0.338	1.05	0.203	0.216	0.892	0.203
0.338	1.05	0.5	0.365	1.6	0.649
0.338	1.04	0.203	0.338	0.243	4.18
0.338	1	0.487	1.38	0.27	0.771
0.338	1	0.365	0.257	0.23	0.284
0.338	0.96	0.284	1.5	0.514	0.527
0.338	0.96	0.23	0.635	0.297	0.838
0.324	0.946	0.5	0.379	0.297	1.1
0.324	0.933	0.676	0.919	0.392	0.649
0.324	0.933	0.23	0.243	1.76	0.662
0.324	0.919	0.216	0.257	2.04	0.433
0.324	0.906	0.27	0.203	0.379	1.22
0.324	0.906	0.595	0.257	0.216	2.06
0.324	0.892	0.338	0.27	0.216	0.527
0.324	0.865	0.527	0.27	0.46	0.473
0.324	0.838	0.27	0.446	0.622	5.11
0.324	0.838	0.433	4.2	2.28	0.446
0.324	0.838	0.203	0.392	0.297	0.527
0.324	0.825	0.216	1.14	0.798	0.324
0.324	0.811	0.581	2.42	0.297	0.257
0.324	0.798	1.07	0.46	0.487	1.88
0.324	0.784	0.23	0.365	0.473	0.257
0.324	0.771	0.203	0.284	0.257	0.203
0.324	0.744	0.297	1.85	0.392	0.257
0.324	0.73	0.27	0.581	0.649	0.324
0.324	0.73	0.216	0.297	0.243	0.514
0.311	0.73	0.216	0.514	0.5	0.879
0.311	0.717	0.392	0.23	0.379	0.216
0.311	0.717	0.338	0.757	0.324	0.243
0.311	0.717	0.541	0.662	0.662	0.581
0.311	0.69	0.203	0.433	0.324	0.216
0.311	0.69	0.5	0.203	0.541	0.608
0.311	0.69	1.28	0.784	0.649	0.284
0.311	0.69	1.57	0.203	0.284	0.744
0.311	0.676	1.19	0.379	0.433	0.46
0.311	0.662	0.608	0.216	0.595	2.2
0.311	0.649	0.216	0.297	1.73	0.284
0.311	0.635	0.392	0.365	0.973	1.64
0.311	0.608	0.433	0.243	1.05	0.23
0.311	0.581	0.595	0.338	0.487	0.541
0.311	0.581	1.23	0.23	0.946	0.284
0.311	0.581	0.554	0.419	0.243	0.46
0.311	0.568	0.365	0.243	1.34	0.203
0.297	0.568	0.662	0.284	1.62	0.379
0.297	0.554	0.487	0.392	1.28	0.717
0.297	0.554	0.608	0.473	0.581	0.635
0.297	0.554	0.324	0.27	0.46	0.622
0.297	0.541	1.28	1.96	1.74	0.838
0.297	0.541	0.541	0.324	0.838	0.311
0.297	0.527	0.514	0.203	0.73	2.22
0.297	0.527	0.23	0.203	0.216	0.203
0.297	0.514	0.216	0.311	0.203	0.311
0.297	0.514	0.203	0.23	0.446	0.662
0.297	0.514	0.243	0.311	2.18	0.487
0.297	0.5	0.243	0.419	0.514	0.243
0.297	0.5	0.203	0.419	0.297	0.311
0.297	0.473	0.419	0.284	0.379	0.514
0.297	0.473	0.311	1.01	1.85	0.541
0.284	0.473	0.23	0.46	0.635	0.73
0.284	0.473	0.379	0.5	0.798	1.3
0.284	0.46	0.23	0.676	0.203	1.83
0.284	0.46	0.541	0.338	0.297	0.568
0.284	0.446	0.243	0.811	0.541	0.446
0.284	0.446	0.297	0.216	0.487	0.311
0.284	0.446	0.473	6.85	0.216	0.311
0.284	0.446	0.392	0.23	0.23	0.216
0.284	0.446	0.203	0.608	4.85	0.433
0.284	0.433	0.906	0.581	0.825	0.243
0.284	0.433	0.324	1.78	0.419	1
0.284	0.419	0.311	0.216	1.5	1.12
0.284	0.419	0.243	0.203	0.338	1.3
0.284	0.406	0.257	0.203	0.257	0.324
0.284	0.406	0.46	0.419	0.73	1.45
0.284	0.406	0.297	0.311	0.419	0.203
0.284	0.406	1.01	0.284	3.97	0.23
0.284	0.392	0.487	0.203	0.23	0.338
0.284	0.392	0.203	1.97	1.04	0.23
0.284	0.392	0.324	0.676	1.24	0.338
0.284	0.379	0.568	0.311	0.324	0.5
0.284	0.379	0.324	0.243	0.973	0.23
0.284	0.379	0.554	0.676	0.243	1.26
0.284	0.365	0.243	0.406	0.676	0.798
0.284	0.365	0.527	0.784	0.23	0.216
0.27	0.365	0.216	0.338	0.581	1.23
0.27	0.365	0.338	0.433	0.311	0.892
0.27	0.352	0.338	0.446	0.446	0.771
0.27	0.352	0.257	0.243	0.203	0.284
0.27	0.352	0.284	0.635	0.568	0.608
0.27	0.352	0.338	2.79	2.8	1.53
0.27	0.352	0.23	1.38	0.379	0.257
0.27	0.352	0.392	0.608	0.284	0.257
0.27	0.352	0.216	1.78	0.46	0.203
0.27	0.338	4.07	0.311	0.703	1.1
0.27	0.338	0.23	0.23	0.311	0.554
0.27	0.338	0.23	9.29	0.23	0.352
0.27	0.338	0.216	0.73	0.243	0.703
0.27	0.338	0.595	0.433	0.635	1.46
0.27	0.338	0.27	0.257	1.95	0.5
0.27	0.324	0.23	0.243	0.527	0.379
0.27	0.324	0.203	0.554	0.27	1.37
0.27	0.324	0.243	1.43	0.581	0.446
0.27	0.324	0.541	0.297	0.514	2.14
0.27	0.324	0.257	1.34	0.69	2.88
0.27	0.324	0.892	0.203	0.338	1.15
0.27	0.311	0.46	1.16	0.852	0.284
0.27	0.311	0.243	0.595	0.419	0.297
0.27	0.311	0.595	0.392	0.581	2.76
0.27	0.297	0.96	0.487	0.216	0.243
0.27	0.297	0.297	1.62	1.31	0.365
0.27	0.297	1.43	1.72	0.433	2.04
0.27	0.297	0.892	0.203	1.3	0.284
0.257	0.297	1.05	0.338	0.379	1.23
0.257	0.297	0.23	0.433	0.23	0.27
0.257	0.297	1.45	2.18	0.338	1.23
0.257	0.297	1.08	0.838	0.203	1.41
0.257	0.297	0.865	1.22	0.23	0.46
0.257	0.297	0.541	0.46	0.27	0.446
0.257	0.284	0.69	0.419	1.04	0.622
0.257	0.284	0.473	1.32	0.527	0.527
0.257	0.284	0.324	0.406	0.27	0.23
0.257	0.284	0.338	0.365	0.365	0.243
0.257	0.284	1.04	0.257	1.19	7.57
0.257	0.284	0.717	0.541	0.203	0.379
0.257	0.284	1.05	0.419	0.487	0.5
0.257	0.284	0.433	0.744	1.27	1.03
0.257	0.27	0.838	0.433	0.446	1.5
0.257	0.27	0.311	1.61	0.365	0.392
0.257	0.27	0.433	0.473	0.257	0.352
0.257	0.27	0.73	0.216	0.365	0.23
0.257	0.27	0.784	0.284	0.365	0.243
0.257	0.27	0.352	0.73	1.84	1.08
0.257	0.27	0.324	0.203	3.14	0.216
0.243	0.257	0.27	0.568	0.297	0.473
0.243	0.257	0.433	0.338	0.284	0.541
0.243	0.257	0.365	0.257	0.365	4.27
0.243	0.257	0.365	0.243	0.203	0.514
0.243	0.257	0.216	1.14	0.987	0.365
0.243	0.257	0.203	0.27	0.203	1.41
0.243	0.257	0.27	0.284	0.973	0.473
0.243	0.257	0.297	0.879	0.622	0.311
0.243	0.257	0.216	0.203	0.392	0.419
0.243	0.257	0.324	0.284	0.581	0.284
0.243	0.257	0.243	0.622	0.257	0.608
0.243	0.243	1.05	0.568	0.203	0.324
0.243	0.243	4.37	2.46	0.514	0.203
0.243	0.243	0.527	0.581	0.946	1.22
0.243	0.243	0.216	0.243	0.203	0.27
0.243	0.243	0.46	0.203	0.622	0.203
0.243	0.243	0.243	0.662	0.487	1.45
0.243	0.243	0.419	0.257	0.338	0.203
0.243	0.243	0.595	0.433	0.5	0.23
0.243	0.243	0.297	0.446	1.19	0.203
0.243	0.23	1.69	0.257	0.243	1.28
0.243	0.23	1.83	2.1	0.216	1.16
0.243	0.23	0.324	0.23	0.27	0.365
0.243	0.23	0.487	0.541	0.514	1.97
0.243	0.23	0.243	0.243	0.595	0.608
0.243	0.23	0.379	0.406	0.406	0.284
0.243	0.23	0.216	0.379	0.717	0.23
0.243	0.23	0.595	0.203	0.69	1.07
0.243	0.23	0.27	0.27	1.32	0.879
0.23	0.23	0.446	0.243	2.81	0.27
0.23	0.23	1	2.37	0.392	0.514
0.23	0.23	0.216	0.798	0.257	0.324
0.23	0.23	0.892	0.297	0.379	1.43
0.23	0.23	0.757	0.203	1.41	0.852
0.23	0.216	0.527	0.352	0.825	0.284
0.23	0.216	0.419	0.257	0.541	0.284
0.23	0.216	0.23	0.487	0.297	0.23
0.23	0.216	0.338	0.69	0.203	0.717
0.23	0.216	0.352	0.284	0.284	0.243
0.23	0.216	0.581	0.27	0.243	0.311
0.23	0.216	1.72	0.608	3.14	0.514
0.23	0.216	1.96	0.203	0.46	1.22
0.23	0.216	1.31	0.419	0.5	0.852
0.23	0.216	0.46	0.324	0.243	0.203
0.23	0.203	3.91	0.392	0.23	0.297
0.23	0.203	0.203	0.352	0.257	0.243
0.23	0.203	0.23	0.568	0.419	1.85
0.23	0.203	1.43	0.257	0.352	0.243
0.23	0.203	3.27	0.216	0.365	2.01
0.216	0.203	0.446	0.5	0.622	0.446
0.216	0.203	0.838	0.243	1.6	0.433
0.216	0.203	0.324	0.216	0.203	0.365
0.216	0.203	0.838	0.365	0.216	1.66
0.216	0.203	0.581	0.324	0.243	0.46
0.216	24.21	0.419	0.284	0.96	0.5
0.216	7.58	0.338	0.568	0.554	6.99
0.216	5.22	0.662	0.365	1.43	0.406
0.216	4.57	0.744	0.257	0.527	0.554
0.216	3.77	0.487	0.257	0.352	0.554
0.216	3.58	1.37	0.257	0.487	0.324
0.216	3.34	1.26	0.446	0.297	0.203
0.216	3.01	3.8	1.65	0.27	0.825
0.216	2.93	2.27	1.18	0.473	0.595
0.216	2.8	0.27	0.446	0.203	0.324
0.216	2.8	0.514	0.257	0.297	0.203
0.216	2.58	0.514	0.243	1.99	0.392
0.216	2.33	0.473	0.406	0.811	1.83
0.216	2.18	0.946	0.406	0.243	0.203
0.216	2.03	0.284	0.581	0.216	0.419
0.216	1.97	1.16	1.01	0.46	1.57
0.216	1.85	0.243	0.365	0.203	0.541
0.216	1.77	2.69	0.946	0.379	1.62
0.216	1.72	0.284	0.514	0.784	0.257
0.216	1.54	0.297	0.243	0.203	0.257
0.216	1.51	0.257	0.23	0.717	0.933
0.216	1.26	0.311	0.771	2.43	0.527
0.216	1.23	0.703	0.23	0.257	0.595
0.216	1.2	1.22	0.473	0.406	2.69
0.216	1.08	0.297	0.676	0.216	0.23
0.216	1.07	0.933	0.406	0.243	0.433
0.216	1.05	0.487	0.257	0.473	0.243
0.216	1.01	1.08	0.23	0.852	0.69
0.216	0.96	0.257	0.595	0.23	6.99
0.216	0.946	0.257	0.216	0.892	0.717
0.216	0.946	0.311	0.257	1.22	0.284
0.203	0.906	0.487	0.433	0.284	0.203
0.203	0.879	1.23	0.338	0.203	0.392
0.203	0.879	0.703	0.27	0.514	0.473
0.203	0.865	0.257	0.297	1.07	1.12
0.203	0.771	1.26	0.216	0.433	0.243
0.203	0.757	0.203	1.8	0.216	0.216
0.203	0.757	0.311	0.257	1.41	0.243
0.203	0.744	1.07	0.365	0.379	0.581
0.203	0.744	0.595	0.324	0.473	0.338
0.203	0.744	0.338	0.257	0.392	0.473
0.203	0.744	0.419	0.717	0.379	0.243
0.203	0.703	0.27	0.527	0.284	0.324
0.203	0.703	0.392	0.406	0.527	0.203
0.203	0.69	1.51	0.553	0.324	0.352
0.203	0.676	0.243	0.46	0.352	0.23
0.203	0.662	0.243	0.514	0.324	1.03
0.203	0.649	0.541	0.437	2.97	0.771
0.203	0.649	0.257	0.503	0.311	0.352
0.203	0.635	0.784	0.507	0.243	1.8
0.203	0.622	0.297	0.549	0.203	0.27
0.203	0.622	0.541	0.412	0.23	0.243
0.203	0.608	0.352	0.401	0.392	0.487
0.203	0.595	0.203	0.465	0.419	0.554
0.203	0.581	0.514	0.513	0.284	0.487
0.203	0.568	0.216	0.517	0.622	0.203
0.203	0.554	0.203	0.495	0.216	0.311
0.203	0.554	0.243	0.41	0.5	1.43
0.203	0.554	2.41	0.489	0.622	0.433
0.203	0.541	0.23	0.559	0.757	0.23
0.203	0.541	0.433	0.492	0.216	0.338
0.203	0.541	1.76	0.364	0.216	0.216
0.203	0.541	3.45	0.383	0.243	0.23
0.203	0.514	1.85	0.474	0.892	0.338
0.203	0.487	0.203	0.368	0.906	0.527
0.203	0.487	0.216	0.62	0.473	0.595
0.203	0.487	0.203	0.46	0.473	0.717
0.203	0.473	0.446	0.406	1.04	0.243
0.203	0.473	1.38	0.394	1.54	4.12
37.56	0.473	0.257	0.576	0.27	0.23
10.22	0.46	0.527	0.338	0.311	0.406
9.42	0.46	0.243	0.568	0.216	1
6.39	0.46	1.04	0.38	0.879	0.392
5.38	0.46	0.5	0.469	0.311	0.338
5.22	0.46	0.622	0.389	0.243	0.608
4.72	0.46	0.406	0.323	0.406	0.216
4.65	0.446	0.297	0.43	1.51	0.581
4.42	0.446	0.649	0.469	0.406	0.27
4.35	0.433	0.297	0.44	0.352	0.379
4.11	0.433	0.717	0.526	0.23	0.311
4.06	0.419	0.297	0.446	0.257	0.554
3.99	0.419	0.825	0.439	1.68	0.554
3.84	0.419	0.352	0.402	0.243	1.14
3.76	0.419	1.99	0.408	1.24	0.419
3.76	0.419	0.568	0.446	0.27	0.473
3.41	0.406	0.203	0.502	4.23	0.365
3.37	0.406	0.243	0.475	0.216	1.15
3.34	0.392	0.406	0.548	0.433	0.608
3.3	0.392	0.946	0.509	0.595	0.352
3.29	0.392	0.379	0.614	1.45	0.379
3.1	0.379	0.216	0.402	2.84	2.41
3.06	0.379	0.73	0.434	0.257	0.473
2.87	0.379	0.243	0.409	1.69	0.203
2.7	0.379	1.65	0.459	0.406	0.473
2.53	0.379	4.77	0.451	0.473	0.243
2.23	0.365	0.284	0.465	2.93	0.892
2.22	0.365	0.203	0.404	0.257	0.216
2.15	0.365	0.379	0.409	1.3	1.45
2.1	0.365	1.04	0.505	0.203	0.324
2.03	0.352	0.203	0.463	0.5	0.297
1.96	0.352	0.311	0.438	0.622	0.352
1.85	0.338	0.473	0.501	0.365	0.419
1.85	0.338	0.203	0.385	0.879	0.311
1.84	0.324	0.635	0.443	0.243	0.46
1.84	0.324	7.22	0.457	0.635	0.352
1.83	0.324	0.257	0.73	1.28	0.203
1.8	0.311	0.297	0.463	2.69	0.541
1.78	0.311	0.284	0.441	0.568	0.379
1.77	0.311	0.203	0.495	0.635	0.487
1.77	0.311	0.297	0.405	0.27	3.54
1.69	0.311	0.352	0.432	1.95	0.352
1.62	0.297	0.297	0.441	3.26	3.8
1.62	0.297	0.27	0.437	0.73	0.311
1.62	0.297	0.216	0.497	0.649	0.257
1.61	0.297	0.216	0.445	0.635	0.406
1.61	0.297	0.473	0.443	0.96	1.37
1.55	0.297	0.379	0.531	0.622	3.26
1.53	0.297	2.93	0.647	0.338	0.446
1.53	0.297	0.216	0.499	0.69	0.541
1.53	0.297	0.5	0.586	0.243	0.892
1.5	0.284	0.379	0.546	0.662	0.527
1.45	0.284	0.5	0.43	0.406	2.64
1.45	0.284	0.243	0.48	0.811	0.203
1.42	0.284	2.04	0.681	1.19	0.284
1.41	0.284	0.297	0.521	0.622	0.541
1.41	0.284	0.608	0.485	0.703	0.946
1.34	0.284	0.919	0.393	0.216	4.31
1.32	0.284	0.662	0.548	0.568	0.27
1.31	0.284	2.54	0.346	0.717	0.297
1.28	0.284	0.257	0.425	0.419	0.392
1.24	0.27	0.216	0.536	0.311	0.811
1.24	0.27	0.514	0.497	0.419	0.23
1.22	0.27	0.649	0.383	0.392	0.406
1.19	0.27	0.203	0.526	0.649	0.257
1.18	0.27	0.514	0.517	0.473	0.297
1.18	0.27	0.23	0.497	0.311	0.784
1.16	0.27	1.34	0.539	0.73	0.419
1.15	0.257	0.216	0.415	0.243	1.73
1.15	0.257	0.284	0.418	0.919	1.64
1.15	0.257	2.28	0.556	0.635	1.47
1.12	0.257	0.676	0.524	0.203	0.406
1.12	0.257	0.257	0.57	0.865	0.203
1.11	0.257	0.46	0.538	0.324	0.541
1.1	0.243	0.27	0.51	0.284	0.987
1.08	0.243	0.622	0.385	0.203	1.78
1.08	0.243	0.297	0.65	0.487	0.879
1.04	0.243	0.311	0.531	0.352	0.446
1.03	0.243	0.365	0.468	0.27	0.608
1.01	0.243	0.311	0.617	0.216	0.311
1	0.243	0.284	0.561	0.419	0.324
0.987	0.243	0.338	0.471	0.243	0.352
0.973	0.243	0.216	0.461	0.527	0.906
0.973	0.243	0.297	0.42	0.541	0.771
0.973	0.243	0.514	0.496	0.27	0.203
0.96	0.243	0.284	0.468	2.46	0.379
0.96	0.243	0.487	0.599	0.352	0.311
0.96	0.243	0.216	0.575	0.216	0.635
0.96	0.23	0.284	0.566	0.703	0.203
0.96	0.23	1.11	0.565	0.662	0.581
0.946	0.23	0.392	0.6	5.38	0.527
0.946	0.23	0.433	0.441	2.79	0.676
0.919	0.23	0.662	0.449	0.257	1.3
0.919	0.23	0.514	0.352	0.352	0.541
0.919	0.23	0.554	0.54	0.23	0.338
0.919	0.23	1.08	0.551	1.38	0.595
0.906	0.23	0.23	0.353	0.365	0.352
0.906	0.23	0.338	0.541	0.419	0.406
0.892	0.23	0.243	0.46	2.31	3.14
0.892	0.216	2.14	0.472	0.527	1.76
0.879	0.216	0.433	0.509	0.473	1.01
0.879	0.216	0.487	0.525	0.433	0.23
0.865	0.216	1.54	0.602	0.514	0.216
0.865	0.216	0.203	0.703	1.2	0.906
0.852	0.216	2.83	0.433	0.703	0.27
0.852	0.216	0.243	0.561	0.216	0.203
0.838	0.216	0.379	0.443	0.203	0.635
0.838	0.216	0.392	0.452	0.568	0.338
0.825	0.216	0.324	0.417	0.825	0.771
0.825	0.216	1.26	0.594	2.27	0.352
0.811	0.216	2.06	0.656	0.514	0.338
0.811	0.216	0.203	0.448	0.243	0.203
0.798	0.203	0.27	0.44	0.284	0.352
0.784	0.203	0.203	0.416	0.203	0.906
0.757	0.203	0.527	0.495	1.37	0.23
0.757	0.203	0.69	0.404	0.324	0.23
0.757	0.203	0.203	0.564	0.338	0.852
0.744	0.203	0.622	0.481	0.527	0.203
0.744	0.203	0.757	0.605	0.23	0.852
0.744	0.203	0.257	0.365	0.771	4.62
0.73	0.203	0.717	0.671	0.973	0.297
0.73	0.203	0.554	0.477	0.216	0.216
0.73	13.3	0.419	0.571	0.406	0.392
0.717	6.19	0.203	0.371	0.676	0.27
0.717	5.8	1.12	0.456	0.311	0.216
0.717	5.73	0.446	0.498	0.257	0.257
0.703	5.31	0.446	0.598	1.26	3.26
0.703	4.99	0.662	0.462	0.608	0.243
0.703	4.81	0.487	0.629	0.216	0.46
0.69	3.85	0.243	0.52	0.595	0.554
0.69	3.85	0.203	0.566	0.243	0.541
0.69	3.84	0.27	0.466	0.69	0.433
0.69	3.79	0.297	0.437	0.324	0.338
0.676	3.54	0.392	0.408	0.257	0.257
0.676	3.3	0.365	0.329	0.203	0.379
0.662	3.15	0.324	0.365	1.12	1.01
0.649	3.15	0.365	0.434	0.69	0.649
0.649	3.12	1.53	0.562	0.23	1.74
0.649	2.97	0.338	0.566	0.5	0.865
0.635	2.74	5.03	0.57	0.284	1.16
0.635	2.62	0.973	0.708	0.703	0.798
0.635	2.61	0.203	0.404	0.27	0.581
0.635	2.58	0.324	0.713	0.46	0.23
0.622	2.31	1.01	0.702	0.392	2.5
0.622	2.27	0.338	0.568	0.649	1.47
0.622	2.11	0.311	0.339	0.798	0.203
0.622	2.1	0.324	0.708	0.243	0.568
0.608	2.08	0.216	0.415	1.41	0.297
0.608	2.03	0.933	0.476	0.23	0.406
0.608	2	0.433	0.648	0.527	2.37
0.608	1.88	0.27	0.538	0.406	0.23
0.595	1.85	0.5	0.749	0.284	0.257
0.595	1.77	0.379	0.463	0.811	0.906
0.595	1.68	0.257	0.594	0.649	0.352
0.595	1.64	0.203	0.405	0.811	1.1
0.595	1.62	0.419	0.452	0.311	0.338
0.595	1.62	0.5	0.436	0.527	0.324
0.581	1.61	1.26	0.419	0.203	2.1
0.581	1.6	0.608	0.485	0.203	0.487
0.581	1.55	0.27	0.63	0.257	0.581
0.581	1.54	0.703	0.399	0.243	2.57
0.568	1.51	0.906	0.528	0.216	0.649
0.568	1.49	1.12	0.429	0.23	0.203
0.568	1.41	1.38	0.428	0.379	0.338
0.554	1.41	0.379	0.624	0.297	0.297
0.554	1.37	0.27	0.641	0.946	1.45
0.554	1.35	0.811	0.481	0.284	0.946
0.554	1.28	1.04	0.465	0.27	1.12
0.554	1.28	0.5	0.447	0.311	0.297
0.541	1.22	0.987	0.57	0.27	1.84
0.541	1.2	0.662	0.468	0.433	2.54
0.541	1.19	0.906	0.433	0.352	0.703
0.541	1.18	1.19	0.452	0.257	2.2
0.541	1.16	0.487	0.365	0.324	0.946
0.527	1.16	0.635	0.459	0.284	0.257
0.527	1.16	0.203	0.404	1.34	0.906
0.527	1.11	0.392	0.395	4.57	0.514
0.527	1.1	0.324	0.46	0.811	0.203
0.514	1.07	0.203	0.499	0.798	0.973
0.514	1.07	0.203	0.417	0.203	0.324
0.514	1.05	0.69	0.43	1.18	0.311
0.514	1.05	0.297	0.474	0.284	1.23
0.514	1.04	0.514	0.37	0.257	0.23
0.514	1.04	3.93	0.45	1.12	2.81
0.5	1.01	0.581	0.445	2.1	0.27
0.5	1.01	0.243	0.429	0.365	0.338
0.5	0.987	0.203	0.406	0.892	0.257
0.5	0.973	0.338	0.549	0.297	0.216
0.487	0.973	0.203	0.446	0.284	0.257
0.487	0.973	0.554	0.494	0.744	0.297
0.487	0.96	0.406	0.407	0.243	0.838
0.487	0.946	0.338	0.467	0.379	0.514
0.487	0.946	0.5	0.638	0.446	1.54
0.473	0.919	0.243	0.502	0.987	0.243
0.473	0.906	0.946	0.461	0.541	0.568
0.473	0.879	0.243	0.612	0.216	0.257
0.46	0.865	0.27	0.613	1.18	0.216
0.46	0.865	0.581	0.535	0.243	0.919
0.46	0.865	0.203	0.499	1.31	0.514
0.46	0.852	0.406	0.555	0.433	0.243
0.46	0.852	1.12	0.559	0.216	1.47
0.46	0.852	0.703	0.543	0.216	0.5
0.46	0.811	0.23	0.546	0.203	0.514
0.446	0.798	1	0.386	0.531	0.324
0.446	0.757	0.203	0.548	0.631	1.18
0.446	0.757	1.07	0.468	0.578	0.27
0.446	0.744	0.717	0.538	0.575	1.22
0.446	0.744	0.662	0.575	0.593	0.311
0.446	0.744	0.771	0.478	0.561	0.23
0.446	0.744	0.46	0.531	0.552	1.19
0.446	0.717	0.608	0.662	0.603	0.825
0.446	0.717	0.311	0.516	0.515	0.595
0.446	0.717	1.16	0.351	0.58	0.311
0.446	0.703	0.297	0.478	0.6	0.554
0.433	0.703	0.203	0.561	0.596	0.352
0.433	0.69	0.27	0.673	0.513	0.419
0.433	0.676	1.84	0.643	0.742	0.879
0.419	0.676	0.23	0.437	0.515	0.514
0.419	0.662	0.297	0.726	0.638	0.419
0.419	0.662	0.406	0.568	0.536	0.257
0.406	0.649	0.203	0.423	0.815	0.433
0.406	0.635	0.311	0.514	0.541	0.365
0.406	0.635	0.554	0.528	0.491	0.284
0.406	0.635	0.717	0.515	0.681	0.324
0.392	0.622	0.216	0.548	0.518	0.419
0.392	0.622	1.19	0.58	0.556	0.243
0.392	0.622	0.311	0.377	0.564	0.257
0.392	0.622	0.216	0.455	0.52	0.23
0.392	0.622	0.527	0.484	0.539	0.324
0.392	0.608	1.11	0.495	0.598	0.5
0.379	0.608	0.352	0.538	0.663	0.257
0.379	0.608	0.203	0.478	0.585	0.23
0.379	0.608	0.5	0.68	0.614	1.83
0.379	0.595	0.203	0.563	0.593	0.338
0.379	0.595	0.892	0.49	0.53	0.487
0.379	0.581	0.73	0.565	0.417	0.297
0.379	0.581	0.365	0.539	0.51	1.05
0.379	0.581	0.784	0.564	0.684	0.5
0.379	0.581	0.311	0.491	0.509	0.243
0.365	0.581	0.554	0.489	0.572	0.635
0.365	0.568	0.284	0.508	0.601	0.203
0.365	0.568	0.324	0.563	0.502	0.406
0.365	0.554	0.297	0.547	0.555	0.379
0.365	0.554	0.27	0.685	0.674	9.44
0.365	0.554	0.541	0.519	0.471	0.406
0.365	0.554	0.365	0.449	0.525	0.284
0.365	0.554	0.23	0.619	0.6	1.1
0.365	0.541	0.23	0.538	0.421	0.243
0.352	0.541	0.568	0.553	0.504	0.243
0.352	0.541	0.446	0.415	0.509	0.622
0.352	0.541	0.392	0.69	0.668	0.297
0.352	0.541	2.1	0.472	0.476	0.243
0.352	0.541	0.798	0.586	0.444	0.23
0.352	0.527	0.46	0.499	0.654	0.297
0.338	0.527	0.297	0.417	0.487	2.46
0.338	0.527	0.23	0.634	0.602	0.811
0.338	0.514	1.01	0.532	0.426	0.46
0.338	0.514	0.473	0.462	0.434	2.15
0.338	0.514	1.3	0.645	0.349	0.23
0.338	0.514	0.243	0.492	0.477	0.203
0.338	0.514	0.419	0.478	0.513	1.23
0.338	0.5	1.27	0.476	0.303	0.717
0.324	0.5	0.527	0.604	0.468	2.01
0.324	0.5	0.581	0.545	0.428	0.527
0.324	0.5	1.69	0.665	0.468	0.23
0.324	0.487	14.52	0.676	0.362	0.216
0.324	0.487	0.311	0.483	0.426	0.662
0.324	0.487	0.717	0.482	0.429	0.46
0.324	0.473	0.419	0.5	0.476	0.838
0.324	0.473	0.392	0.657	0.465	0.46
0.324	0.473	1.12	0.444	0.452	0.27
0.324	0.473	0.284	0.496	0.4	0.446
0.324	0.473	0.946	0.569	0.455	0.284
0.324	0.46	2.43	0.451	0.299	0.216
0.324	0.46	0.216	0.659	0.515	0.27
0.324	0.46	0.73	0.534	0.348	0.243
0.324	0.46	0.365	0.63	0.471	1.2
0.324	0.46	0.203	0.581	0.38	0.23
0.311	0.446	0.46	0.515	0.401	0.297
0.311	0.446	0.297	0.555	0.326	0.352
0.311	0.446	11.98	0.59	0.451	0.352
0.311	0.433	0.5	0.588	0.481	0.933
0.311	0.433	0.69	0.523	0.408	0.365
0.311	0.433	0.379	0.612	0.366	3.72
0.311	0.433	0.297	0.51	0.345	0.379
0.311	0.433	5.79	0.611	0.482	1.97
0.311	0.433	0.433	0.423	0.41	0.635
0.311	0.419	0.311	0.659	0.398	0.392
0.311	0.419	0.27	0.504	0.498	0.243
0.311	0.419	0.216	0.444	0.335	1.15
0.311	0.419	0.338	0.43	0.441	0.798
0.311	0.419	0.27	0.562	0.365	1.1
0.297	0.419	0.203	0.579	0.546	0.5
0.297	0.419	0.297	0.482	0.474	0.595
0.297	0.419	0.297	0.432	0.644	0.203
0.297	0.406	1.42	0.502	0.428	0.23
0.297	0.406	0.27	0.516	0.375	0.243
0.297	0.406	0.257	0.433	0.432	0.379
0.297	0.406	0.243	0.544	0.68	0.46
0.297	0.406	0.365	0.566	0.559	2.04
0.297	0.406	0.852	0.48	0.539	0.568
0.297	0.406	0.554	0.522	0.55	0.919
0.297	0.406	0.811	0.54	0.441	0.284
0.297	0.392	0.23	0.582	0.666	0.27
0.297	0.392	0.27	0.485	0.513	0.744
0.284	0.392	0.46	0.4	0.659	0.946
0.284	0.392	0.352	0.489	0.538	0.554
0.284	0.392	0.392	0.421	0.638	0.73
0.284	0.392	0.46	0.369	0.306	0.216
0.284	0.392	0.27	0.393	0.65	0.811
0.284	0.392	1.23	0.5	0.649	2.58
0.284	0.392	0.352	0.643	0.633	0.284
0.284	0.379	0.568	0.478	0.851	0.433
0.284	0.379	1.73	0.512	0.397	1.03
0.284	0.379	0.216	0.485	0.553	0.703
0.284	0.379	0.311	0.49	0.257	0.987
0.284	0.379	0.216	0.366	0.633	1.37
0.284	0.379	0.23	0.487	0.536	0.243
0.27	0.379	0.541	0.538	0.587	0.838
0.27	0.379	3.12	0.589	0.467	0.568
0.27	0.379	0.676	0.478	0.539	2.8
0.27	0.365	0.27	0.402	0.529	2.42
0.27	0.365	0.257	0.593	0.395	0.243
0.27	0.365	0.73	0.71	0.364	0.27
0.27	0.365	0.703	0.593	0.542	0.419
0.27	0.365	0.23	0.587	0.542	0.433
0.27	0.365	0.23	0.551	0.399	0.473
0.27	0.365	0.23	0.65	0.36	1.45
0.27	0.352	0.554	0.584	0.602	6.38
0.27	0.352	0.297	0.538	0.676	0.744
0.27	0.352	0.257	0.582	0.43	0.324
0.27	0.352	0.203	0.642	0.497	0.379
0.27	0.352	0.446	0.594	0.528	0.23
0.27	0.352	0.595	0.672	0.423	0.23
0.27	0.352	1.08	0.528	0.46	0.27
0.27	0.352	0.324	0.583	0.433	1.45
0.27	0.352	0.27	0.458	0.495	0.203
0.27	0.352	0.798	0.489	0.589	4.06
0.257	0.352	0.216	0.426	0.537	0.379
0.257	0.352	0.554	0.505	0.569	0.311
0.257	0.352	0.784	0.451	0.525	0.541
0.257	0.338	0.23	0.521	0.312	0.379
0.257	0.338	0.338	0.512	0.487	0.216
0.257	0.338	0.744	0.479	0.676	0.284
0.257	0.338	0.568	0.457	0.389	1.3
0.257	0.338	0.27	0.54	0.55	0.595
0.257	0.338	0.662	0.545	0.368	0.23
0.257	0.338	0.338	0.569	0.358	0.297
0.257	0.338	0.203	0.406	0.531	0.203
0.257	0.338	0.203	0.626	0.572	0.5
0.257	0.338	0.27	0.585	0.465	0.23
0.257	0.338	0.5	0.631	0.655	1.84
0.257	0.338	0.311	0.73	0.564	0.96
0.257	0.338	0.365	0.583	0.437	0.406
0.243	0.324	0.419	0.605	0.581	0.379
0.243	0.324	0.324	0.626	0.565	0.5
0.243	0.324	0.433	0.581	0.589	0.392
0.243	0.324	0.311	0.477	0.474	0.662
0.243	0.324	0.919	0.561	0.533	2.15
0.243	0.324	0.311	0.545	0.437	0.744
0.243	0.324	0.203	0.586	0.68	5.92
0.243	0.311	0.554	0.611	0.495	0.27
0.243	0.311	0.203	0.53	0.536	4.12
0.243	0.311	0.243	0.556	0.454	0.23
0.243	0.311	0.568	0.616	0.476	1.76
0.243	0.311	0.216	0.634	0.37	0.473
0.243	0.311	0.284	0.558	0.599	0.297
0.243	0.311	0.284	0.549	0.471	0.23
0.243	0.311	0.297	0.473	0.518	0.554
0.243	0.311	0.406	0.499	0.585	0.446
0.243	0.311	0.203	0.545	0.514	0.379
0.243	0.311	0.216	0.535	0.579	3.64
0.243	0.311	0.352	0.583	0.562	0.676
0.243	0.311	0.595	0.925	0.382	0.365
0.243	0.311	0.973	0.405	0.529	0.676
0.243	0.311	2.64	0.616	0.58	0.23
0.243	0.297	0.27	0.702	0.496	0.946
0.243	0.297	0.203	0.423	0.42	0.23
0.243	0.297	0.203	0.617	0.508	0.96
0.23	0.297	0.27	0.57	0.612	0.216
0.23	0.297	0.257	0.45	0.579	0.446
0.23	0.297	0.798	0.448	0.378	0.203
0.23	0.297	0.338	0.637	0.415	0.216
0.23	0.297	1.53	0.634	0.551	0.324
0.23	0.297	0.257	0.57	0.545	0.297
0.23	0.297	0.203	0.654	0.688	0.365
0.23	0.297	0.284	0.447	0.397	0.216
0.23	0.284	0.284	0.617	0.621	0.23
0.23	0.284	0.487	0.428	0.513	0.473
0.23	0.284	0.473	0.502	0.566	3.97
0.23	0.284	0.257	0.417	0.518	0.662
0.23	0.284	0.635	0.515	0.503	2.58
0.23	0.284	0.406	0.503	0.556	0.203
[truncated: 2,518 more rows]

## Sheet: Figure 5C
	WT				Thy-1 KO
5kPa	1	1	1		0.295738	0.196686	0.210194
100kPa	0.445422	0.70262	0.391512		0.252168	0.201371	0.132466
1 GPa	0.111542	0.164876	0.259971		0.0796622	0.0767604	0.0577481
*Values represent quantification of HOXA5 band intensity normalized to loading control reported as a ratio relative to WT-5kPa within the same blot.

## Sheet: Figure 5E
CELL AREA (μm2)
WT	HOXA5 OE
3730.9	3487.7
2762.2	3092.5
2299.3	3743.4
2391	1614.7
1432.7	2961.1
1742.1	986.5
2293.3	2434.6
2204.9	1458.7
2968.7	1714.5
2862.8	3161.2
2994.1	220.3
1385.4	3878.5
2423.7	1870.3
1682	1232.4
1773.4	1430.8
2188.8	2044.6
3721.5	3607.7
3290	1432.5
2164.5	1881.9
1436.8	1600.3
2527.1	3023.4
3535.6	1168.4
2274	737
2418.5	713.8
1689.4	2229.8
3920	1578.7
2051.5	2441.3
3251.6	2639.6
3004.5	1294.8
1766.6	1610.1
3893.5	1643
1678.4	1599.7
2585.1	3064
3114.1	2410.5
3164.2	1989.8
1724	2561.9
790.9	469.8
2328.7	2318.3
2086.6	1968
2170.2	773.7
2920.4	1669.9
1952.8	6088
2537.2	4328.7
2468.9	8241.2
2621.9	711.7
1471.7	2221.5
2334.8	2108.3
2270.8	1814
3425	1749.8
2878.8	2776
2139	1267.7
2185	2766.7
1153.4	3118.5
1178	3782.5
4482.7	2974.5
1685.1	1990.4
3230.3	1629.5
	2222.9
	2172.6
	1612
	2407.4
	2236
	1615.1
	681.1
	2186.5
	306.9
	2175.5
	1593.2
	1398.1
	1267.9
	2457.3
	554.9
	1841.6
	1690.8
	2582.4
	1507.4
	2876.5
	1246.5
	1571.1
	2968.9
	2346.7
	1726.7
	1878.8
	1557.5
	2866.3
	1588.9
	2642.3
	983.6
	1130.4
	3808
	427.8
	1669.7
	6468.3
	1561.6
	393.5
	608.6
	2327.9
	3051.7
	830
	1915.6
	1591.8
	711.7
	575
	1572.5
	276.3
	517
	2518.2
	1787.2
	596.4
	845.4
	1614.5
	3863

## Sheet: Figure 5G
	WT - 1GPa					Thy-1 KO - 1GPa					Thy-1 KO - 5kPa
Control (DMSO)	1	1	1	1		1	1	1	1		1	1	1
Latrunculin A (1uM)	1.19974	4.0449	2.22238	1.78901		1.58118	1.74141	1.28619	1.14277		1.05326	1.18718	0.879933
Y-27632 (10uM)	0.995821	2.73156	1.53319	1.36233		2.09195	1.17724	2.1426	2.12297		2.02574	2.44123	1.51736
*Values represent quantification of HOXA5 band intensity normalized to loading control reported as a ratio relative to control (DMSO) condition for each replicate

## Sheet: Figure 6A
	WT - 5kPa					WT - 1GPa				Thy-1 KO - 5kPa				Thy-1 KO - 1GPa
Control (DMSO)	1	1	1	1		1	1	1		1	1	1		1	1	1	1
KB Src 4	0.758753	1.44277	0.647066	0.825289		3.43434	2.65607	2.35561		2.62308	0.699255	1.55609		4.97398	1.19774	1.8155	2.5509
PP2	0.73682	0.999641	0.726893	1.05608		3.81642	4.80102	4.28943		4.3625	1.76521	1.2269		1.84649	1.20789	1.54549	2.26421
*Values represent quantification of HOXA5 band intensity normalized to loading control reported as a ratio relative to control (DMSO) condition for each replicate

## Sheet: Figure 6B
	WT - 5kPa				WT - 1GPa				Thy-1 KO - 5kPa				Thy-1 KO - 1GPa
FNFull	1	1	1		1	1	1		1	1	1		1	1	1	1
FN4G	0.462979	0.329352	0.0955405		1.29505	2.03171	1.24201		0.384695	0.651617	0.29519		2.97341	1.45178	1.3106	1.76971
FN9*10	0.299461	0.505999	0.0817581		1.13418	1.01896	0.741696		2.09966	0.718007	0.815154		1.03693	1.7084	1.20606	0.90305
*Values represent quantification of HOXA5 band intensity normalized to loading control reported as a ratio relative to control (FNFull) condition for each replicate
